# Supplementary material for: Draft genome of spinach and transcriptome diversity of 120 Spinacia accessions
Source: Nat Commun. 2017 May 24;8:15275. doi: 10.1038/ncomms15275 (PMC5458060; doi:10.1038/ncomms15275)
Supplement: Supplementary Data 1 — Geographic information and statistics of the RNA-Seq libraries for the 120 Spinach accessions. Libraries were sequenced using the single-end mode with the read length of 100 bp. [file ncomms15275-s2.xlsx]

## Sheet: DataS1
Supplementary Data 1. Geographic information and statistics of the RNA-Seq libraries for the 120 Spinach accessions. Libraries were sequenced using the single-end mode with the read length of 100 bp.
Sample ID	Accession #	Species	Origin	Provider	Region	Total raw reads	Final cleaned reads		Mapped reads
							No. reads	%cleaned	No. reads	%mapped
Sp39	Ames 23664	Spinacia tetrandra	Denmark*	North Central Regional Plant Introduction Station (NCRPIS), Ames, Iowa	Europe*	9211743	8854385	96.1206	8283590	93.5535
Sp40	PI 608712	Spinacia tetrandra	Germany*	North Central Regional Plant Introduction Station (NCRPIS), Ames, Iowa	Europe*	11220670	10692591	95.2937	10168370	95.0973
Sp41	PI 647859	Spinacia tetrandra	Georgia	North Central Regional Plant Introduction Station (NCRPIS), Ames, Iowa	Europe	6466745	6140397	94.9534	4875951	79.4077
Sp42	PI 647860	Spinacia tetrandra	Georgia	North Central Regional Plant Introduction Station (NCRPIS), Ames, Iowa	Europe	9301545	8907432	95.7629	4477929	50.2718
Sp43	PI 647861	Spinacia tetrandra	Georgia	North Central Regional Plant Introduction Station (NCRPIS), Ames, Iowa	Europe	11968303	11449974	95.6692	6068704	53.0019
Sp44	Ames 23666	Spinacia turkestanica	Germany*	North Central Regional Plant Introduction Station (NCRPIS), Ames, Iowa	Europe*	10843986	10284870	94.844	9791599	95.2039
Sp45	PI 494751	Spinacia turkestanica	Uzbekistan	North Central Regional Plant Introduction Station (NCRPIS), Ames, Iowa	Asia	5917743	5680091	95.9841	5238538	92.2263
Sp46	PI 604792	Spinacia turkestanica	Germany*	North Central Regional Plant Introduction Station (NCRPIS), Ames, Iowa	Europe*	8366752	7421197	88.6987	7049863	94.9963
Sp47	PI 608713	Spinacia turkestanica	Turkmenistan*	North Central Regional Plant Introduction Station (NCRPIS), Ames, Iowa	Asia*	14887014	13359659	89.7404	12683249	94.9369
Sp48	PI 647862	Spinacia turkestanica	Turkmenistan	North Central Regional Plant Introduction Station (NCRPIS), Ames, Iowa	Asia	7184223	6890275	95.9084	6524190	94.6869
Sp49	PI 647864	Spinacia turkestanica	Turkmenistan	North Central Regional Plant Introduction Station (NCRPIS), Ames, Iowa	Asia	9580222	9071775	94.6927	7011165	77.2855
Sp50	PI 647865	Spinacia turkestanica	Turkmenistan	North Central Regional Plant Introduction Station (NCRPIS), Ames, Iowa	Asia	15485184	14793772	95.535	14134834	95.5458
Sp51	PI 662295	Spinacia turkestanica	Turkmenistan	North Central Regional Plant Introduction Station (NCRPIS), Ames, Iowa	Asia	16640543	15874935	95.3991	15206985	95.7924
Sp1	NSL 6092	Spinacia oleracea	United States	North Central Regional Plant Introduction Station (NCRPIS), Ames, Iowa	North America	9742269	9208636	94.5225	8795396	95.5125
Sp2	NSL 6097	Spinacia oleracea	United States	North Central Regional Plant Introduction Station (NCRPIS), Ames, Iowa	North America	11748858	11239743	95.6667	10716370	95.3436
Sp3	NSL 40592	Spinacia oleracea	United States	North Central Regional Plant Introduction Station (NCRPIS), Ames, Iowa	North America	8640424	8175657	94.621	7401733	90.5338
Sp4	NSL 81328	Spinacia oleracea	United States	North Central Regional Plant Introduction Station (NCRPIS), Ames, Iowa	North America	7634406	7297235	95.5835	6764913	92.7052
Sp5	PI 163309	Spinacia oleracea	India	North Central Regional Plant Introduction Station (NCRPIS), Ames, Iowa	Asia	7088328	6356880	89.681	6075558	95.5745
Sp6	PI 167434	Spinacia oleracea	Belgium	North Central Regional Plant Introduction Station (NCRPIS), Ames, Iowa	Europe	8696641	8307276	95.5228	7922288	95.3657
Sp7	PI 169685	Spinacia oleracea	Turkey	North Central Regional Plant Introduction Station (NCRPIS), Ames, Iowa	Europe	5514201	5182855	93.991	4957221	95.6465
Sp8	PI 171863	Spinacia oleracea	Turkey	North Central Regional Plant Introduction Station (NCRPIS), Ames, Iowa	Europe	7950370	7617793	95.8168	7258737	95.2866
Sp9	PI 173809	Spinacia oleracea	Turkey	North Central Regional Plant Introduction Station (NCRPIS), Ames, Iowa	Europe	8493885	8009281	94.2947	7639018	95.3771
Sp10	PI 174385	Spinacia oleracea	Turkey	North Central Regional Plant Introduction Station (NCRPIS), Ames, Iowa	Europe	9213395	8783096	95.3296	8346200	95.0257
Sp11	PI 176371	Spinacia oleracea	Italy	North Central Regional Plant Introduction Station (NCRPIS), Ames, Iowa	Europe	7987744	7624957	95.4582	7272663	95.3797
Sp12	PI 179042	Spinacia oleracea	Turkey	North Central Regional Plant Introduction Station (NCRPIS), Ames, Iowa	Europe	9541114	9019133	94.5291	8670842	96.1383
Sp13	PI 179507	Spinacia oleracea	Syria	North Central Regional Plant Introduction Station (NCRPIS), Ames, Iowa	Asia	8292200	7293553	87.9568	6916683	94.8328
Sp14	PI 179508	Spinacia oleracea	Iraq	North Central Regional Plant Introduction Station (NCRPIS), Ames, Iowa	Asia	8321519	7321809	87.9864	6775728	92.5417
Sp15	PI 193618	Spinacia oleracea	Ethiopia	North Central Regional Plant Introduction Station (NCRPIS), Ames, Iowa	Africa	6949488	6586679	94.7793	6285306	95.4245
Sp16	PI 222270	Spinacia oleracea	Iran	North Central Regional Plant Introduction Station (NCRPIS), Ames, Iowa	Asia	9136161	8640230	94.5718	8264664	95.6533
Sp17	PI 227230	Spinacia oleracea	Japan	North Central Regional Plant Introduction Station (NCRPIS), Ames, Iowa	Asia	8071805	7612377	94.3082	7268501	95.4827
Sp18	PI 249920	Spinacia oleracea	Spain	North Central Regional Plant Introduction Station (NCRPIS), Ames, Iowa	Europe	11389563	10819375	94.9938	10414920	96.2618
Sp19	PI 254565	Spinacia oleracea	Afghanistan	North Central Regional Plant Introduction Station (NCRPIS), Ames, Iowa	Asia	11462770	10849131	94.6467	10379982	95.6757
Sp20	PI 261788	Spinacia oleracea	France	North Central Regional Plant Introduction Station (NCRPIS), Ames, Iowa	Europe	10500033	9327554	88.8336	8317776	89.1742
Sp21	PI 274065	Spinacia oleracea	Germany	North Central Regional Plant Introduction Station (NCRPIS), Ames, Iowa	Europe	11513044	10947022	95.0836	10437341	95.3441
Sp22	PI 274311	Spinacia oleracea	Pakistan	North Central Regional Plant Introduction Station (NCRPIS), Ames, Iowa	Asia	9369905	8890125	94.8796	8487992	95.4766
Sp23	PI 285751	Spinacia oleracea	Poland	North Central Regional Plant Introduction Station (NCRPIS), Ames, Iowa	Europe	6778621	6384927	94.1921	6057654	94.8743
Sp24	PI 303138	Spinacia oleracea	Netherlands	North Central Regional Plant Introduction Station (NCRPIS), Ames, Iowa	Europe	9050021	8526079	94.2106	8190221	96.0608
Sp25	PI 358258	Spinacia oleracea	Macedonia	North Central Regional Plant Introduction Station (NCRPIS), Ames, Iowa	Europe	10483179	9927595	94.7002	9504291	95.7361
Sp26	PI 361127	Spinacia oleracea	United Kingdom	North Central Regional Plant Introduction Station (NCRPIS), Ames, Iowa	Europe	7150339	6760820	94.5524	6450792	95.4143
Sp27	PI 374233	Spinacia oleracea	Egypt	North Central Regional Plant Introduction Station (NCRPIS), Ames, Iowa	Africa	8693140	8240914	94.7979	7842470	95.1651
Sp28	PI 418978	Spinacia oleracea	China	North Central Regional Plant Introduction Station (NCRPIS), Ames, Iowa	Asia	7555178	7252659	95.9959	5840174	80.5246
Sp29	PI 445782	Spinacia oleracea	Syria	North Central Regional Plant Introduction Station (NCRPIS), Ames, Iowa	Asia	10741949	10273649	95.6405	9797212	95.3625
Sp30	PI 445784	Spinacia oleracea	Syria	North Central Regional Plant Introduction Station (NCRPIS), Ames, Iowa	Asia	7720290	7377258	95.5567	7033153	95.3356
Sp31	PI 491261	Spinacia oleracea	Greece	North Central Regional Plant Introduction Station (NCRPIS), Ames, Iowa	Europe	8232124	7820159	94.9956	7420892	94.8944
Sp32	PI 499372	Spinacia oleracea	Russia	North Central Regional Plant Introduction Station (NCRPIS), Ames, Iowa	Europe	9048003	8573722	94.7582	8214834	95.8141
Sp33	PI 508504	Spinacia oleracea	South Korea	North Central Regional Plant Introduction Station (NCRPIS), Ames, Iowa	Asia	6873735	6493402	94.4669	6172135	95.0524
Sp34	PI 531449	Spinacia oleracea	Hungary	North Central Regional Plant Introduction Station (NCRPIS), Ames, Iowa	Europe	8578220	8169583	95.2363	7817725	95.6931
Sp35	PI 531452	Spinacia oleracea	Denmark	North Central Regional Plant Introduction Station (NCRPIS), Ames, Iowa	Europe	13448246	12614854	93.803	12137060	96.2124
Sp36	PI 604785	Spinacia oleracea	Mongolia	North Central Regional Plant Introduction Station (NCRPIS), Ames, Iowa	Asia	7748244	7334049	94.6543	6994065	95.3643
Sp37	PI 604786	Spinacia oleracea	Nepal	North Central Regional Plant Introduction Station (NCRPIS), Ames, Iowa	Asia	7383464	7011983	94.9687	6706408	95.6421
Sp38	PI 608762	Spinacia oleracea	Thailand	North Central Regional Plant Introduction Station (NCRPIS), Ames, Iowa	Asia	9737120	9242140	94.9166	8824931	95.4858
Sp52	Bison	Spinacia oleracea	-	Rijk Zwaan Co.	US & EU Co.	8171792	7770080	95.0842	7428153	95.5994
Sp53	Bolero	Spinacia oleracea	-	Royal Sluis Co.	US & EU Co.	9647122	9133858	94.6796	8706095	95.3167
Sp54	Bordeaux	Spinacia oleracea	-	Rijk Zwaan Co.	US & EU Co.	8377467	8007257	95.5809	7647830	95.5112
Sp55	Crocodile	Spinacia oleracea	-	Rijk Zwaan Co.	US & EU Co.	8516010	8067367	94.7318	7731702	95.8392
Sp56	Cypress	Spinacia oleracea	-	Seminis Co.	US & EU Co.	10440737	9789107	93.7588	9365159	95.6692
Sp57	Greyhound	Spinacia oleracea	-	Seminis Co.	US & EU Co.	11916735	11250524	94.4095	10822233	96.1931
Sp58	Menorca	Spinacia oleracea	-	Seminis Co.	US & EU Co.	12980622	12184294	93.8653	11696259	95.9946
Sp59	Nordic IV	Spinacia oleracea	-	Rogers/Syngenta Co.	US & EU Co.	11721854	11029002	94.0892	10587161	95.9938
Sp60	Polar Bear	Spinacia oleracea	-	Rijk Zwaan Co.	US & EU Co.	13972543	13129004	93.9629	12583051	95.8416
Sp61	Polka	Spinacia oleracea	-	Royal Sluis Co.	US & EU Co.	17292033	16289154	94.2003	15706576	96.4235
Sp62	Lazio (PV0063)	Spinacia oleracea	-	Pop Vriend	US & EU Co.	14098652	13332913	94.5687	12823263	96.1775
Sp63	Okame	Spinacia oleracea	-	American Takii, Inc.	US & EU Co.	14764646	13884620	94.0396	13312208	95.8774
Sp64	Regal	Spinacia oleracea	-	Chriseed/Sakata Co.	US & EU Co.	9807319	8815991	89.892	8463232	95.9986
Sp65	Santorini	Spinacia oleracea	-	Seminis Co.	US & EU Co.	4593179	4373400	95.2151	4195044	95.9218
Sp66	Sardinia	Spinacia oleracea	-	Seminis Co.	US & EU Co.	6752539	6371500	94.3571	6126978	96.1623
Sp67	Space	Spinacia oleracea	-	Bejo Co.	US & EU Co.	6118973	5786570	94.5677	5553137	95.966
Sp68	Tarpy	Spinacia oleracea	-	Enza Co.	US & EU Co.	6555748	6142773	93.7006	5884445	95.7946
Sp69	T-Bird	Spinacia oleracea	-	Enza Co.	US & EU Co.	4887108	4608031	94.2895	4408448	95.6688
Sp70	Tyee	Spinacia oleracea	-	Chriseed/Sakata Co.	US & EU Co.	7417031	6992851	94.281	6688028	95.6409
Sp71	Unipack 277	Spinacia oleracea	-	Seminis Co.	US & EU Co.	7251882	6662419	91.8716	6373285	95.6602
Sp72	S13-26	Spinacia oleracea	-	Development and Collaborative Innovation Center of Plant Germplasm Resources, College of Life and Environmental Sciences, Shanghai Normal University	CH Co.	8376322	7943176	94.8289	7657458	96.403
Sp73	S13-27	Spinacia oleracea	-	Development and Collaborative Innovation Center of Plant Germplasm Resources, College of Life and Environmental Sciences, Shanghai Normal University	CH Co.	4937276	4684648	94.8833	4450871	95.0097
Sp74	S13-28	Spinacia oleracea	-	Development and Collaborative Innovation Center of Plant Germplasm Resources, College of Life and Environmental Sciences, Shanghai Normal University	CH Co.	5950329	5557950	93.4058	5352010	96.2947
Sp75	S13- 29	Spinacia oleracea	-	Development and Collaborative Innovation Center of Plant Germplasm Resources, College of Life and Environmental Sciences, Shanghai Normal University	CH Co.	7450459	7008788	94.0719	6798319	96.9971
Sp76	S13-30	Spinacia oleracea	-	Development and Collaborative Innovation Center of Plant Germplasm Resources, College of Life and Environmental Sciences, Shanghai Normal University	CH Co.	6153633	5815936	94.5122	5573963	95.8395
Sp77	S13-31	Spinacia oleracea	-	Institute of Vegetables and Flowers, Chinese Academy of Agriculture Sciences	CH Co.	6542018	6247803	95.5027	5956403	95.336
Sp78	S13- 32	Spinacia oleracea	-	Institute of Vegetables and Flowers, Chinese Academy of Agriculture Sciences	CH Co.	11174738	10551128	94.4195	10092331	95.6517
Sp79	S13-33	Spinacia oleracea	-	Institute of Vegetables and Flowers, Chinese Academy of Agriculture Sciences	CH Co.	5686789	5417523	95.2651	5108457	94.2951
Sp80	S13-34	Spinacia oleracea	-	Institute of Vegetables and Flowers, Chinese Academy of Agriculture Sciences	CH Co.	8224705	7694901	93.5584	7298854	94.8531
Sp81	S13- 35	Spinacia oleracea	-	Institute of Vegetables and Flowers, Chinese Academy of Agriculture Sciences	CH Co.	7034028	6737209	95.7802	6372926	94.593
Sp82	JQSZ13-3	Spinacia oleracea	-	Development and Collaborative Innovation Center of Plant Germplasm Resources, College of Life and Environmental Sciences, Shanghai Normal University	CH Co.	10560339	9884918	93.6042	9298099	94.0635
Sp83	JQSZ13-4	Spinacia oleracea	-	Development and Collaborative Innovation Center of Plant Germplasm Resources, College of Life and Environmental Sciences, Shanghai Normal University	CH Co.	7530018	7182501	95.3849	6438197	89.6373
Sp84	JQSZ13-5	Spinacia oleracea	-	Development and Collaborative Innovation Center of Plant Germplasm Resources, College of Life and Environmental Sciences, Shanghai Normal University	CH Co.	7311873	6982084	95.4897	6157461	88.1894
Sp85	JQSZ13-6	Spinacia oleracea	-	Development and Collaborative Innovation Center of Plant Germplasm Resources, College of Life and Environmental Sciences, Shanghai Normal University	CH Co.	8946264	8040623	89.8769	7084773	88.1122
Sp86	JQSZ13-7	Spinacia oleracea	-	Development and Collaborative Innovation Center of Plant Germplasm Resources, College of Life and Environmental Sciences, Shanghai Normal University	CH Co.	5015467	4844767	96.5965	4618397	95.3275
Sp87	JQSZ13-8	Spinacia oleracea	-	Development and Collaborative Innovation Center of Plant Germplasm Resources, College of Life and Environmental Sciences, Shanghai Normal University	CH Co.	5106445	4893902	95.8378	4680460	95.6386
Sp90	JQ13-1	Spinacia oleracea	-	Jiuquan Seed Co.	CH Co.	8445922	8056292	95.3868	7747334	96.165
Sp91	JQ13-2	Spinacia oleracea	-	Jiuquan Seed Co.	CH Co.	5082127	4853116	95.4938	4610075	94.9921
Sp92	JQSP13-11	Spinacia oleracea	-	Shouguang Kemao Seed Co., Ltd.	CH Co.	8215807	7791670	94.8375	7475289	95.9395
Sp93	JQSP13-12	Spinacia oleracea	-	Shouguang Kemao Seed Co., Ltd.	CH Co.	8094412	7781036	96.1285	7378604	94.828
Sp94	JQSP13-13	Spinacia oleracea	-	Shouguang Kemao Seed Co., Ltd.	CH Co.	6934232	6620505	95.4757	6144076	92.8037
Sp95	JQSP13-14	Spinacia oleracea	-	Yantai Qishan Seed Industry Co., Ltd.	CH Co.	6270177	6059077	96.6333	5802323	95.7625
Sp96	JQSP13-15	Spinacia oleracea	-	Yantai Qishan Seed Industry Co., Ltd.	CH Co.	4198552	3989669	95.0249	3794885	95.1178
Sp97	S13-04	Spinacia oleracea	-	Jiamusi Xilin Seed Co., Ltd.	CH Co.	6450345	6145676	95.2767	5684352	92.4935
Sp98	S13-05	Spinacia oleracea	-	Jiamusi Xilin Seed Co., Ltd.	CH Co.	7587371	7284304	96.0056	7000508	96.104
Sp99	S13-06	Spinacia oleracea	-	Jiamusi Xilin Seed Co., Ltd.	CH Co.	6427391	6159825	95.8371	5855549	95.0603
Sp100	S13-07	Spinacia oleracea	-	Changyi Yinong Seed Co., Ltd.	CH Co.	6736902	6499892	96.4819	6028017	92.7403
Sp101	S13-08	Spinacia oleracea	-	Jiuquan Chunlian Vegetable Seed Co.	CH Co.	5183033	4933189	95.1796	4724451	95.7687
Sp102	S13-01	Spinacia oleracea	-	Juye Oriental Seed Co., Ltd.	CH Co.	4499941	4294639	95.4377	4063631	94.621
Sp103	S13-02	Spinacia oleracea	-	Changyi Yongchang Seed Industry Co., Ltd.	CH Co.	8645230	8265622	95.609	7844680	94.9073
Sp104	S13-03	Spinacia oleracea	-	Fuyu Yinong Vegetable Seed Co.	CH Co.	5154230	4875546	94.5931	4633937	95.0445
Sp105	S13-09	Spinacia oleracea	-	Beijing Jili Defeng Seed Co., Ltd.	CH Co.	7141000	6867913	96.1758	6453191	93.9615
Sp106	S13-10	Spinacia oleracea	-	Shouguang Nongyou Seed Co., Ltd.	CH Co.	6827891	6454811	94.5359	6148703	95.2577
Sp107	S13-11	Spinacia oleracea	-	Shouguang Nongyou Seed Co., Ltd.	CH Co.	3123953	2960223	94.7589	2822059	95.3326
Sp108	S13-12	Spinacia oleracea	-	China National Seed Group Co., Ltd.	CH Co.	5518420	5261163	95.3382	5033137	95.6659
Sp109	S13-13	Spinacia oleracea	-	Hong Kong Niagara Seed Co., Ltd.	CH Co.	5564333	5329290	95.7759	5097954	95.6592
Sp110	S13-14	Spinacia oleracea	-	Aonong Seed Co., Ltd.	CH Co.	5882987	5560966	94.5262	5306976	95.4326
Sp111	S13-15	Spinacia oleracea	-	Sun Hing Seeds Co.	CH Co.	7493525	7168826	95.6669	6834417	95.3352
Sp112	S13-16	Spinacia oleracea	-	Hong Kong Choi Hing Lee Seed Co., Ltd.	CH Co.	6464313	6174232	95.5126	5894989	95.4773
Sp113	S13-17	Spinacia oleracea	-	Guangdong Provincial Improved Variety Introduce Service Corp	CH Co.	6952819	6594801	94.8508	6347404	96.2486
Sp114	S13-18	Spinacia oleracea	-	Guangdong Provincial Improved Variety Introduce Service Corp	CH Co.	8164641	7715034	94.4932	7393312	95.8299
Sp115	S13-19	Spinacia oleracea	-	Qingxian Chang Feng Seed Co.	CH Co.	7580926	7257165	95.7293	6956070	95.8511
Sp116	S13-20	Spinacia oleracea	-	Laiyang Hualv Seed Co., Ltd.	CH Co.	4741964	4519955	95.3182	4243127	93.8754
Sp117	S13-21	Spinacia oleracea	-	Laiyang Hualv Seed Co., Ltd.	CH Co.	7976176	7585729	95.1048	7288720	96.0846
Sp118	S13-22	Spinacia oleracea	-	Laiyang Jinfeng Seed Co., Ltd.	CH Co.	8107217	7762473	95.7477	7441147	95.8605
Sp119	S13-23	Spinacia oleracea	-	Laizhou Xiyou Seed Co., Ltd.	CH Co.	7655141	7339530	95.8771	7079274	96.4541
Sp120	S13-24	Spinacia oleracea	-	Laizhou Xiyou Seed Co., Ltd.	CH Co.	7093503	6812559	96.0394	6536879	95.9534
Sp121	S13-25	Spinacia oleracea	-	Laizhou Xiyou Seed Co., Ltd.	CH Co.	4470396	4285483	95.8636	4108820	95.8776
Sp122	JQSZ13-10	Spinacia oleracea	-	Jiuquan Suzhou Seed Co.	CH Co.	6463109	6154192	95.2203	5809446	94.3982
Total						999987350	945058518	94.507	886513418	93.8051
*the geographic information is based on the location of the contributing organization.
