# Supplementary material for: Draft genome of spinach and transcriptome diversity of 120 Spinacia accessions
Source: Nat Commun. 2017 May 24;8:15275. doi: 10.1038/ncomms15275 (PMC5458060; doi:10.1038/ncomms15275)
Supplement: Supplementary Data 2 — List of plant genome sequences used in the comparative genomic analysis [file ncomms15275-s3.xlsx]

## Sheet: Data_S2
Supplementary Data 2. List of plant genome sequences used in the comparative genomic analysis
Species	Genome annotation version	Link	Reference
Brachypodium distachyon	v3.1	http://genome.jgi.doe.gov/pages/dynamicOrganismDownload.jsf?organism=Bdistachyon	International Brachypodium Initiative. 2010. Genome sequencing and analysis of the model grass Brachypodium distachyon. Nature 463: 763-768.
rice	version 7.0	ftp://ftp.plantbiology.msu.edu/pub/data/Eukaryotic_Projects/o_sativa/annotation_dbs/pseudomolecules/version_7.0/	International Rice Genome Sequencing Project. 2005. The map-based sequence of the rice genome. Nature 436: 793-800.
sugar beet	RefBeet-1.2	http://bvseq.molgen.mpg.de/Genome/Download/RefBeet-1.2/	Dohm, J. C., et al. 2014. The genome of the recently domesticated crop plant sugar beet (Beta vulgaris). Nature 505: 546-549.
tomato	ITAG2.3	ftp://ftp.solgenomics.net/tomato_genome/annotation/ITAG2.3_release/	The Tomato Genome Consortium. 2012. The tomato genome sequence provides insights into fleshy fruit evolution. Nature 485: 635-641.
grape	v0	http://www.genoscope.cns.fr/externe/Download/Projets/Projet_ML/data/12X/annotation/	Jaillon, O., et al. 2007. The grapevine genome sequence suggests ancestral hexaploidization in major angiosperm phyla. Nature 449: 463-467.
Medicago truncatula	Mt4.0v1	ftp://ftp.jcvi.org/pub/data/m_truncatula/Mt4.0/Annotation/Mt4.0v1/	Young, N. D., et al. 2011. The Medicago genome provides insight into the evolution of rhizobial symbioses. Nature 480: 520-524.
watermelon	v1	ftp://www.icugi.org/pub/genome/watermelon/97103/v1/	Guo, S., et al. 2013. The draft genome of watermelon (Citrullus lanatus) and resequencing of 20 diverse accessions. Nature Genet 45: 51-58.
cacao	v1.1	http://www.cacaogenomedb.org/Tcacao_genome_v1.1#tripal_analysis-downloads-box	Argout, X., et al. 2011. The genome of Theobroma cacao. Nature Genet 43: 101-108.
Arabidopsis thaliana	TAIR10	ftp://ftp.arabidopsis.org/home/tair/Sequences/blast_datasets/TAIR10_blastsets/	Arabidopsis Genome Initiative. 2000. Analysis of the genome sequence of the flowering plant Arabidopsis thaliana. Nature 408: 796-815.
papaya	ASGPBv0.4	http://genome.jgi.doe.gov/pages/dynamicOrganismDownload.jsf?organism=Cpapaya	Ming, R., et al. 2008. The draft genome of the transgenic tropical fruit tree papaya (Carica papaya Linnaeus). Nature 452: 991-996.
