# Supplementary material for: Draft genome of spinach and transcriptome diversity of 120 Spinacia accessions
Source: Nat Commun. 2017 May 24;8:15275. doi: 10.1038/ncomms15275 (PMC5458060; doi:10.1038/ncomms15275)
Supplement: Supplementary Data 3 — Spinach disease resistance genes [file ncomms15275-s4.xlsx]

## Sheet: Data_S3
Supplementary Data 3. Spinach disease resistance genes
Gene ID	Sequence ID	Start	End	Strand	Cluster	Classification	Pfam		Coiled coil	Sequence
							Domains	Repeats
Spo24942	chr1	29974730	29978886	+	single	NL	NB-ARC	NA	N	MMEALYVEAAKAITKLVVTRPVEQAKLAWGIKHQFEKLRDEFTYIQAFLQDNERLNKKYRGDSQIVNAWLRKVMNLAYLADDVMDDYAYEILRRRSSSWELKSNNNNYRPGRKALALIKLKKRSFKIKCRNYSTLSDSNPLAFSFRMSRKVKHILLSFDDLYKDAKKLGIRPAEMAADDVRGVSDKGIIKRNIDNCLDEVRELAVAHRLEFVGRQRDKKELTTLLCDHNNDEEVSTIAIVGMGGLGKTTLARQLYEYEAITGHFTERFWICISDNFTVKRVLCVMFEKLTGGKCELSNTEDIIERVQQLVKGKRYLLVLDDVWDQNQNKWNSFKNSLRRIRGTTGSMILVTTRNKDIARMTQSRYMHQLTGLSDEESWAFFVQKAFPKGIATFDPGLEE…
Spo22631	chr1	33351869	33353065	+	C25	N	NB-ARC	NA	N	MDVGTVISVAQTLFAALQCTQLKEICSIAGYKAQLDGLCATITRIKAVFKDAESKQQLSEQEQLYIEELKDAVYEADDLFDEFVTLAERKKLTKGIKVRVLSLFSKFGTAYNMAQGVKKIKIKLDAIAFDSRFNLNIDPKPIRNRRLETCSYVYEADIIGRELDLEKIVGILLDSNVQKNVSFLSVVGMGGLGKTALAQLVFNDDRVTTEFPMRLWTCVADENQGLLDVEGVLGKILASATGHKKYEGCTLDGLQSQLRERLGGKKYLLVLDDVWTENYEQWHTLIQFLMGGQRGSWIVVTTRSMETARIIGDVQRHDLQGLSKENSWCLFKRVAFGSQHASPREDLVKIGKDIVVGCANVPLAIRVVGSLLYGQEKHKWLSVQKSGLAKVKMKSFTY
Spo22633	chr1	33362095	33362925	+	C25	CN	NA	NA	Y	MDVGTAMSVAQTLFAALQRSELNEIRSIAGYKSKLDELRGTVSRIKAVLKDAEAKQGLSEQEQLYVEELKDAVYEADDLFDEFVTLAERKKLTKGYLCGFADIFESLDAWMMKEYGFHEWTKMFLTRVSDPMYRPICLQIVLAMRDENTKEKLTIYNSEDGTLKDIVVDGIPGKFVVGGSFIETLVSPHCNNGVV
Spo22636	chr1	33375636	33378896	+	C25	CNL	NB-ARC	NA	Y	MDVGTALSVAQTLFSALQCSELKEICVIAGYKSRLDELRGTVVRIKAVLKDAEAKQELSEQERLHIEDLKDAVYEADDLFDEFVTLAEQKQLTKGIKVRVLSLFSKFGMAYNMAQGVKKIKKKFDAIAYNCQFNLNIDPKPISNRRLETCSYVYEADIIGRELDLEKIVGMLLDSNVQQNVSFLPIVGIGGLGKTALAQLVYNDARVTTVFPMRLWTCVSDENQGLLDVEGVLGKILASAKGHKNYEGCTMDGLQNQLREQLAGKKYLIVLDDVWTENYDRWHLLTQFLMGGQRGSWIMVTTRSWETARIIGDGPRHKLQSLSNENSWCLFERVAFGSQHSTPPPEDLVMIGKDIVERCANVPLAIKVVGSLLYGQNKNKWLSVQKLGLQKVKGSQDNI…
Spo16137	chr1	36492791	36496818	-	C19	NL	NB-ARC;NB-ARC	NA	Y	MNKDTKVIAISGMGGCGKTTLARKVYHAVKKEREFEKCAWVYVSQKFQPRDVIREIYLELYADDDEKKRNEIRSAGDKLERELYNVLKDNKCLVVLDDIWNLDAWNCLKCAFPKPDPEEKFLQEKEDLGKQMVVKCKGLPLAIVVMGGLLAPKKTLKEWKSVNTNVETYLNGKNDVENRVAKVLELSYIDLPYHLKPCFLHLGNFPEGFEIPTKKLYRMWIVEGIVAPGNDESVSLEETANCYLKELAQRCIVQVKKGTEGKIKSCRLHDLMLKMCISKAKEEKFLSVVRQESTNTNTNMGNGSYSAIRDGNLHRAVFHFGQTSFPFLFNKASHLRSLMFFTSGPIKYEDQGWLKTMINNFKLLRVLDLENTGIEEVPDTLGNLFLLRYLSIMGTRVKT…
Spo16138	chr1	36496901	36497326	-	C19	N	NA	NA	N	MEATALLKSAGLQLGKWMVEEAKYLYAVKDKVEGLQHELDWIQCFLKNADMRKGDDEMIRKWISEINDFSYEVEDILEKYLVQVSGPRKNYGIEKPLRWTTCDLGDVVSTHEVGSAIDALTSKISKLATRMTTYLFAVING
Spo25618	chr1	37899557	37903860	+	single	CNL	NB-ARC	LRR_1;LRR_1	Y	MAEGIVWELASKALESLSKAALEEGSSWWGARSDLKKLEDTIRMIQARVRDAERRQEAENNESINLWLSRLKQVLYRADDLFDEIITLDRRNLRMEKSSMAKVFSRSGPIFNIKLAHKVNSIREELNDIKSDMDVLNLKFFPAEELPPLMMRLIKERQTSSFVKTEDIIGRENDTKLIIGMLFDPKCEYNGEGEGEGISVIPIVGFGGLGKTTLAQLVYNDEAVQKHFDVTTWVCVPEVDDQDAVMRRVYQAFTRDKDSGRLLVDEIKRGIRQSINNNKYLLVLDDIWDESRDRWLDLLRLLECGRKGSKVIVTTRSLTVAGVVGTKEATYKLGLLTEEESWNLFKKFAFESGQEERNPDLTRIGKEIVDSCGNVPLAIRVVGSLLYSKYSEKEWERIR…
Spo10574	chr1	39436533	39441778	-	single	TNL	TIR_2;NB-ARC;NACHT	LRR_7;LRR_1;LRR_7;LRR_1;LRR_1	N	MEGGSVSIDSSSYMIPDIETPPYLPPSMLKKRVNWDVFLSFRGEDTRYNFTMPLRDALVAKGLRPFMDDKGMERGDTIQPTLEEAIVDSALAVAIISPKYADSRWCLHELSRIFECRKRVIPVFYDVDPSDIRRQRGEFGSGFQKLLNDDFKKFSEDEVARWRIALKSAGNTSGYPAKSSDEPEELIRHIVEQVWSELKNNPEYVVKHEVGLDSRVDQVVKMLDIQSNGVRFLGIHGTPGIGKTTLAKAVFNKLVVSFKNRCFIPNVREQLSNQQGLLSVQNKLRSDLPKKRSLVKEDDHGSEKQANDNRVLVVLDDVSEANQLRNMGIVRERFEEGSRIIVTSRNVNALQDYFELYEAEKLDPGESLELFSIHALGRTVPTEEFLDVSEKIVSLTDGL…
Spo09973	chr1	45034070	45037489	+	single	CNL	NB-ARC	NA	Y	MDLGTAMCVAQTLFAALECSDLKDICSVAGYKSQLDQLRGTVSRIKAVLRDAEAKQELSEQEQLYVENLKDAVYEADDLFDEFVTLAQQKKLTKGIKVRLFSVFSKFGVAYNMAQGVKKIKRKLDAIAYNSQFSFNFDPKPIKSRRPETCSYVYADDIIGREVDLEMIVDERVKSAFPLKLWTCVSDQDQKQLDKKEILGKILESATDVKHHDSSMNLVQSQLQNQLAGRKYLIILDDVWTENREQWRGLVEYLMGGQSESWVVVTTRSQETGRIIGDGPTYELKGLSTKDSWRLFEKTAFGSQLSRALPYDLAKIGQEILDHCDNIPLAIRVVGSLLYGQDKRKWLMFQEFGLAKIKESNNGIMPILKLSYYHLESPLKSCFSYCEMFPKDFGIEKEM…
Spo07755	chr1	46175203	46177311	-	single	NL	NA	LRR_8;LRR_6;LRR_8;LRR_1;LRR_8;LRR_1;LRR_8;LRR_6;LRR_1;LRR_7;LRR_6;LRR_7;LRR_1;LRR_6;LRR_1	N	MLVSQSNNHLIFILLWYSFTICHQQAEACSMQDQQSLITFSESITSSLNPLNWSSSSDCCFWEGIGCDDNDRVTRLWIPSRGLTGNIPSSLGNLTSLTHLNISHNLLSGFLPTGIFSSLSSLEIIDISSNRLKGNLSASVVSLGSNLTNFNASNNGFTGHIPSFICTTSPLLKSLDFSRNIFDGEIPVGLGRCSNLEVFQADCNNLYGLLPADIYSLRSLVAISVAANGISGTIAEDILNLTNLRIIELNGNFFSGKIPQNIGKLPNLEQLHLQINNFSGSLPESLMNCTKLEKLTIRGNNLQGNISRFDFSRLVKLQILDLGNNHFTGNLPQSLFSCKSLTALGVASNRLKGEISPNIAELKSLSFLCVSGNNFINVLDTLRILAGCKKLETLILSNN…
Spo03885	chr1	46505185	46508787	+	C17	N	NB-ARC	NA	N	MTRLIRTRKFLGKICEMSSYLYFVITIMAIRASHYQLIFWISDKQFIPSVIRIQLINHPKKDIKREMSSTRVQLGKKRKRDECHWLAEGERLVQEAQCLIRPVGGWGGFLMAAKMRWGIYKLAYALKVHDKKGDVLLRQALSDARGLCRGHHIPVKQLVGRLTYKTLDRLKLLLEGDEIGRVVIHGIEGIGKTFLMKHLHNYALNFFDYVVWVTSPSEFTVKCVQDVVAAAVNCEFSSDDDLFVRAKKLSDILASLGTFALFLDGVPKANFTLEQVGIPVPAKGSKCKLVFTTSSSLECRLLDCFETVEIEHLPKEDAYELFRREGNFGEGSISCFDGIPSSLVDLCFGVPRMIENIATRMCSIDDPHEWRYALFELGSLVMKKKLPLFHLGKSETTPS…
Spo03938	chr1	46509648	46516439	-	C17	CN	NB-ARC	NA	Y	MARILGLVRKIYEFGKWFVEVDARHCELKNNLEELKSKVDDMDKQATKEEAEKQGKKRKKVINAYFKQVKRHKESAERVLGRSQEGQWKVERMWWVPHIERHRREGEELFRKGRELVEEGLTNNEVRTRGEKLLVGDQYVGDNTRGLLESTLQAMKTGDAQCIGIYGSVGSGKTNFMKYLYNEIYDDKEGFKASKDMCNRMRCDLTLKMDLLGEKEAQELFLHEVRHDDDPSRVHLKQKQKIQQIAVQVANQCAKMPLAIIFVARSMAGIKDLREWRNRLNELKGDIAGIHDDEAKILEQLKFGFMCLEDSIVQLCFLAAASLLADDRQVYKTEIIQNWKERGLVGFDRQCEFADDKGHVILNQLERMCLLQVAPDQQIVTMNKWIWKMAKKVNC
Spo03886	chr1	46521769	46522923	+	C17	N	NB-ARC	NA	N	MPRVIALVDSIFASVRNFQRVFHDLKRTREVVETVDNQPQNKRRKLVVEEASLSINSNYVNKIIGWLEKDGINIIAIHGMCGIGKTTLATQLYTLLLSHDIPCIDDVNATGWVSVGINFTVYQLQQKIANAFGLNLEDDKDLNRRAAILSTLLCRLGKCIIFLDDLWGDFRLEDVGIPKHCKLVLVSQLLDVCRVLLCQKVVKVEPLSEEESWRLFQQSVGGNSVPYSKDMQHCKKLVSQKCGGVPLAITALANCLNKVVDDDDDDSKSNGISITWLELHVLSRFKLSYERLNNIKIQKCFLCFALLYPKECDISREELIRLWIKERIIDDVPSLQVQYDMGHTILNKLLNSCLIETCQDKRRIKMHDLVRHMARDIRCHEKKR
Spo03940	chr1	46530990	46534724	-	C17	N	NB-ARC	NA	N	MNIRVPLIDSLLAMVKNFPDVSCNGRLRSRAEYTDKYPETNNDHSQPHKRRKLQKSLCINSELVMKIIEWLRNDEITTIGVYGMGGVGKTTLATHLHTNITDNITDHIAWISVGMDFTVYQLQQKIIDAFNLDFWNDKDVIRRAGIIHAFLSCKRKCILFLDDIWGEFRREEVGIPKKCKLVIVTRLLDVCRMLHCQKLIKVEPLSEEKSWQLFHHTIGGYGVLDSKQDFSSVNSLRKLVYYESAGLPLAIVALANNMRKEVLENVDLISMRSSQLECMLSQLKLSYDRLNNIKLQTCFLYSALYPKGYSISKEELIRLWIGKGIIDDVPSLQVQYDMGHSILNKLLNSCLLETCQEDKGSVKMHDLVRRMALSISRDEFMVKDGVPSKLEFSENLNLS…
Spo03887	chr1	46557396	46558977	+	C17	CN	NB-ARC	NA	Y	MMGAVLEIAPKIYEFGKRFVQVDMRRTELSNVLLELDSKVEDMNEEVKNEEAQPGKKRKKVVDAYSGQAKRFRESAQSVLDSCSMEEEQWMWMVTRMRWVPSIERHNREGQELLRKGRQLREDGLTYDEVRVRGEMLPLEEDQYIGKTFSRIRDSAFEALKGGRVQCIGIYGYTGAGKTNLMKHLYNKVYQDDEVFKAVFWATAPDNNNGKGHYNKALQKCVADGMWIDLDNDVVHDEVRCAGKIMARLRDIGPGRTLLFLDNVKEEFPAYELLGIPESSNTSNGVNCILVISTLSKDVCNKMGCDLPLKMELLEKEEAKDLFLHEVKRGDNYNNDEKRIKEVAIKVANQCAKMPLAIIVIARSMVGIKDVREWNNRLNEMMGMISSIHEEEEKIVEQL…
Spo03888	chr1	46565034	46567670	+	C17	N	NB-ARC;AAA_22;NACHT	NA	N	MCPIPHTPFGIHLSLSSTTDLEVDSHHFTQLKRKSEVSTMNSFPVLLDTVSFLDILIKAESFVDGKRILEGKADYLRAKIEDVEGALFSASIQHGKKRKRDEDLFFWATKGRELVQVARSLLGHDGPEKKRKVEEQSISYLQACAKLVKFHKLMKTLSDHEEEVDVLLSCPISDEQGPGRGNFIPVRELFGHVASDSLEQLLALLRGVEIGRIAIHGEIGIGKTFLMKHLHNSVLKWEERFDCVIWVTCPHQFSIEGVQDAIAAAVKCELRSDDNVNTRAEILSDTLSGLGSFVLFLDDVPESHFCPVEIGIPVSAEGSESKLVLTTRSALVSEKLGCFRKVHLDRLSDEEACQLLLNEARISWRSASLLKSIPSSLAKKCCGVPRVITEIATRMCGID…
Spo03942	chr1	46570027	46570950	-	C17	N	NB-ARC	NA	N	MEAVAIFVGIFGLLSYLDGVASLNERKRILMGETESLSARMQDIQTGILLTRVQRGMKRKRDDALCNWMTKGQKLVEEAQCLLSKLGRWRCGFLVDEAKMRWHFCRLLDAFRIHHNNGGVLLDQALSDARGLSRGLHIPVKELVGRVAINTLDQLKLLLECDKPGRIAIHGIEGIGKTFLMKHLHNYALDRFDYVFWVSSPDEFTVKGVQDAVAAVVKCNFASDDDSNVRAIKLRQKLAGFGRFTLFVDGVTDVHEAHISMERIGIPVPVEGSECKLVLSTSSTLVCRMLKCFVTVKVERLTGEEAW
Spo03889	chr1	46571863	46575807	+	C17	NL	NB-ARC	LRR_8;LRR_1;LRR_8	N	MDYSQGMSNDWIMASDLIWGKVRNLKGENQTDSGVTSDSMKKNYVVQSCGKREREESVALGVRPIVGKLNLENLEKIVSWLKDDKINKIGVFGMGGCGKTTLAIHVYNRLLESELTYVLVWVTVGMCLDIHNLQLCISSAVGLDLDHEKDETRRAASLHSFLSKKGNYVLILDNLWDHFSFEKVGIPSSGACKVIITTRMLSVCRRINCHKTIKIGMFEPCEAWELFCSVYGHEEFTSDDIRDVTWLVCHECGGLPLAIVHLGRSLRGVNSVSEWKLILHRLKGMENDFLITKHLFLKLHSSYAKLTSEKLKLSLLYCTLYPKECKIPREELIQLWISVGLIEAVSSLQAQYDKGHTILNNLVDCSLLESSKDGHFVKMHGVIRNMAIRITAQKTGPKF…
Spo03943	chr1	46578947	46580053	-	C17	N	NB-ARC;NACHT	NA	N	MDALVVVGGILTLLTLLAEVPRFGERKRVLQGKFEYLRARLDDIENIERPLFSIPVQRTKKRKRDNEIHVWVAESRELLKVAENLLTQIEECKSFISRAKKRKVLENVVDALTVHDKKGDVLNTRPLSDEQVLHRGNHLPVQEIMGQTTLNTLEEIECLLQNCEVERVAIRGREGIGKTFLMKHLHNCVLKWVERFDYVFWVTSPEKFSIKHVQDAVAAVLKCDISSDDDLRIRGGILSNKLASLGSFVLFLDGVPNANFSLDEIGITVPTNGSECKLVLTTNSTSWCRILDGFETVEVDCLSENEAFELFLNEAKIDTKSVTLLNNIPRLLAERCGGVPRMIVNLATRMCGIEDLHEWRYALFEPGV
Spo03892	chr1	46586144	46587151	+	C17	N	NB-ARC	NA	N	MDETESLTARMQDIQREISSTQVQRGKKRKRDDCHWMTEGQKLVDEGERLLRQVGRWRCFLLGAKIRWDVCKLVNALKVHDKKGDVLLKHALSDARGVCRGYHIPVEQLFGQVASEAFNHLKLLLEDDIIGRIAIHGIRGIGKTFLMKHIHNYALNRFDYVFWVPSPVEFTIKCVQDAVAAVVKCDFACDDDLFVRASKLSGTLAKLGSFALFLDCVPKADFSLEQVGIPVPRESSKCKVVLSTSSTLECKILDCFETVEIERLLKEDAYELFMHKANIGKESVSSLDGFPSLLADRCCGVPQMIENVASRMCSIDDPREWKCALFEFNGVVPLR
Spo03944	chr1	46591803	46594693	-	C17	N	NB-ARC	NA	Y	MDMIVENIPNVYNSIKAVKEMPDKCFELTGLLQQIDSRERDMVAQLKKEKACNPCKKPKAYVETYFELVRNFKDNANKTLKCYGEGRRNMWNLIRIAVWPQLDNLLEEGKGLLNKANQLMMEGLTHSEVYSRGMRLPVVELIGNTTKGLQVEGLSSIRKKAKIIGIHGNLGAGKTNFMKLLHNDVHGDPEQYKGVFWAGAPQEQLTNIRNLQDCIAEAIQFKFEDENVTRRSGLLAAKFKNMAPGHFVLFLDNVKEPFRMHEVGIPIGGTETEDDFWCTLVFTASSEDICNKMNCSTKIKMDLLPESEARELFLQEAGWNTHCTRSYSLRMEKIATDVAKQCARMPLVITVMARSMTGKEDICEWNNRLNELKGIVEDIHGDEAKILEQLKFSFNGIKD…
Spo03894	chr1	46605623	46608381	+	C17	NL	NB-ARC	LRR_8;LRR_8	N	MAHQIQIPIKMISIIANLFGIGRYHRGVPCDGGTLDNHQSELSSVLIQPQNKRRKVEEFLWFNTEYVDRIIGWLKDSEIDTIGVYGMGGVGKTTLATQLQTRLLNHVVAWVSVGVDFTVYKLQQDIAGSFGLDLQGDRDAIRRAAMISEFLCRNHNCVLFLDDLWGDFRREDVGIPRKCKLIVISRLLDVCRKLRCKKVVKVEPLQEEESWQLFNRSIGYGVLNSVDVCRIRKLVYDKCVGLPLAITSLATSLRKMVDDDNPSSWREVLENFDLLSAKQPHLEDTFSQLRLSYERLNNKPQRCFLYSALYPKGYAIRKEELIRVWIGMELIDDVPSLQARYNMGHSILSKLVDSCLLETYDNDNIIKINDLVRHMALSIAGDSYMVEAGIPTNFEFREN…
Spo15379	chr2	6990635	6996470	+	single	NL	NB-ARC	LRR_8;LRR_1;LRR_1	N	MPTVAIQAQIPTVTVFFFNSLALYLLYIWGVLPAVADLGFFGCSAYVHTVSSTAINDLCYNSCSMIENISDVRKNNAPGQNSSRTLQNKELRELCSIFGYVSRLEELWHSVTSIKAILLDAEFKHQELSQLTNQEGIVDDWVDKLKDAVYDADDLFDEFTTIAQQLKGMPGGKISKKVRRYFSLKNQLVSALNMSREIKKLREVLESGNSIDMYEHVNRREEETCSFVYEKSIIGREADKEIIVELREFLRLCQKGSKVLVTSRSLEIANVIGDGIIHKLQGLSEENSWDLFKRIAFKQGQEQEQEDPDLVDIGKEIINKCVNAPLFIRVIGGLLYGQDKRKWIWLKNIDLGEIRQDDENSVMSKTLIFSYNQLTPELKSCFSFCSLFPKGYVMKRDLV…
Spo10084	chr2	40899654	40902191	+	single	CNL	NB-ARC;AAA_22	LRR_7;LRR_1;LRR_1;LRR_7	Y	MVDAVVSVCLERLVKVLVKEGNVLLGYRDQFQKVQNDLQYMRSFFKDAERLKRKNEVLKCTLADLRELVYEVEDILADCQLLSNSSGKLLHGFSPIKVPAKYQMGKRLGEINVKITSIKDNITSFLGPLSQSLHGNVQEEGPPRWSSPIYDHTQVVGLEGDTRKLKDWLSQADNSGILSIGVVGMGGLGKTTVAQTVFNEKEMELHFEKRIWVSVSQKFTEDQIMRSILRNLGDANIGDDRGDLLKRINQYLLGKRFLIVLDDVWSEDTSWWLRIYEGLPKGSGSCIIVTTRIEKVARKMGVQEARIHRPKVLGEGHSWSLFCNVAFAENHGSCTSTELECVGKEIVSKCRGLPLAIKAVGGMMLCKPPYYHVWRRIADHFREELTDVDDNSVMASLQC…
Spo21596	chr2	55948155	55952320	+	single	CNL	NB-ARC	NA	Y	MALAIPIPEKLLSFLMEKVAPVLQAEAKKLQSVPELLDDIKNEMEIAKDYLKKVEVKVDRTEDQTKEQLKLVTKLRALVFKIEDIMDDFKLLEPPKPGNQQGGGKGCFGGISDGFIEGISEFINRGSKEVDSFKDKRGMACSIVRIKKAMEKIKGKSYEESIFSLKVDPGTDRNPSEYPLYKDEEDFVGFKDRQSEVINKLDLEKEVYVKGLFVLAVWGQPGLGKTTLVQKVYENKDVRKNFSCYAWITATKPYKSVDLLKCLFKQFISNSSAGDVKETSIAKYLTPVQNESSVVIIVEKLKSYLTEFHPENRYFVVLDDVSEMEELSKILKATLVPSKSLGGRILMTTKSEHVANYWKTSTYYGEAYNLKVLSEQDAKALFNKKAFGNQGKCPRKLKS…
Spo21734	chr2	56205857	56209346	-	C2	CNL	NB-ARC	LRR_1	Y	MADIFSTVQFTIELLYPLIKDEVSLLYYLRDQVTGVRDELSSMLALLSDAEERAEDNNSVKEWVKQVRTLAYEIEDVIDEYKLFQKENRFGRIKQYMSLNVRSIATTIESLHKKAIETGRRKHSYFNSYRLNSGGSCGSCGGSCGGSSSSATSVIVEQDQHDSIRIQESDIVGAETGRIDIIELLGLQELDDSRLYSPVIAVIGMRGVGKTTVVGSVYHAAVVKDYFPIRAWVPVSGSYNHVDILRNMIKQFYEAANELELLHNKMSASRINEYRSDQSTKETYTDIYRIDSMDEISLQNLVRSYLKEKRYMVVVDDVQDQDRGRELAIYIKSVLPTSNNNKGSKILMTTRYENVARAWLDGSNHGLYKLEPLKPEKAWELFCKKAFQRHNGQCPPFLC…
Spo21735	chr2	56215970	56219659	-	C2	CNL	AAA_16;NB-ARC	NA	Y	MAEVVSGAIQILYTVINEEVSLISGLKDDIVAIRDELNSIKLLLKNAEERSDEDDSVKEWVRQVRTFAYEIEDVIEEYKLLQKGNELLINKVKKIVPLNKRTIAKNIQSLRKKAVDIGQRKTNYRFDNINTSTTVNYQQQQLILSVGMTEESELVGAETAKEDLIGLLGLLEFEESSSISTIAVIGTRGIGKTTVVGSVYNDEIVRDYFPIRAWVRVSRNYNHVDMLRSMLKQFHEATSEVEQFRRFTCYDSDVNFSRTYPALEGIDSMEERPLLCRLKKFLSEKRYLVVFDDVQDGELASYVKKALPYNDDNKASKIVMTTRNENVGRAWVDGSEHGLYKLKPLNSMDAWKLFRKRAFKNNQGNNCPSFLDDLAQEIVKKCEGLPLMISEMGCFLSTK…
Spo21675	chr2	56582362	56585373	+	single	N	NB-ARC	NA	N	MNMRDELEFDDCFPVNLNPNKSLSIKTVTCNTHFRTSADNQQQKSPHVEELAALNSPSLISPPSSAFASALQSPYISPRASTPKSPENKATSSSSPSPLNSYCGSHSEDIPSSSYTPAPEKSDFSDDENLKFVDSIPESVAPRISFSFPVPRLSFTKASVSTSSLNSKLRSCDVFIGYHGQNPNLIRYCKWLKSELEVQGIACFLADRARYADTQSHEIADRVICSVSFGIVVISTSSLYNHFSMEEVRFFTQKKNLIPMFFDTQQPAMEVAECRSDVKQCREAIEGMIKYHEFKLEAKDGDWRSCISKATGILRSKLGRKSINSKEIEHEVIELPFPRNKKFVGRDKEIMEIEAAFFSNGELSGYSEGVADEGTASETQFETVRSRNSIKKLKYKKSR…
Spo01174	chr2	58940267	58948765	+	single	NL	NB-ARC	NA	N	MESVVLPLLVETVKPMIEVLMSRVTEEIHFFRGSGKDLSKLERKIQIISNIVLNMTATNTSTCTSSSNPVELWVTNVVKIIHNVENLLDVLAYEKQRQVVMKIGPMKRVYFRRKIGKWISRINTNIDEALIEAQTIAHLRDLMHSLPPATNIITSEGAAAEDQDRLQQLRRNVDMSLIVGRDSDVDSMVDKLCNPSQDYRLSVVAIVGIGGIGKTVLAKNVFEDKRVTDNFTERIWVAAPEAFSIEGILNKMLEYIHMSSSVTTSSSEIAVRKLKGNLDGKKYLLVLDDVWNVNQHIWDATRSSLERIGGSQESMILVTTRGTDVAQTMNAFVHPLPELSEDDSWYLFKKVAFTKMSQEYISIFETTGKNIVKKCKGVPLAIKSIGGMLQTKRHAYEWE…
Spo12736	chr3	667225	674752	+	C3	CNL	NB-ARC	LRR_8;LRR_1	Y	MDIVGTTLCAAQTLLAALQCSELQVILSIFGYKSQLDDLQRTVSAINAVLLDAEAKQELSHEAQHWLEELKSAVFEADDLLDEFVTLAEQKQLLEVGGSLSKKVCRFFSDSNPLGVAYRMSRGVKKIKKKLDAIAYNTQFSFKLDPEPIRKRRPETCSYVDTGDIIGRKDDLENIVGMMLDSDVQRDVSVLTIVGIGGLGKTALAQLVHNDPRVKTAFPLRLWTCVSDQDQKQLDVKEILGKILASATGQSHGNSTKDQVQKQLRDALAGKKFLLVLDDVWSEKRDQWLALAGYLTGGERGSWIVVTTRSLGTAGIIEDGVTYELQGLSEDNSWCLFERMAFGLQSSNPPEDMVKIGQEIVKGCARVPLAIRVVGSLLYGQDMSKWLSFREIGLANLRE…
Spo12784	chr3	686528	690003	-	C3	CNL	NB-ARC	LRR_8;LRR_1;LRR_1;LRR_1	Y	MALSAAQTLLASLQCSELQEILSIFGYKSQLDDLQRTVSAINAVFLDAEVKQDLSREAQNSLEELKNAVFEADDLLDEFVTLAERKQLSSKKVRRFFSDSNPLGVAYRMSQGVKKIKKKLDAIAYDTQVSFKLDPEPIRKRRPKTCSYVDDGEIIGREGDLENIVGMMLDSDVQRDVSVLTIVGIGGSEATRCKRDSWKDLASAIGQASVHCIRDPVQKKLRDELEGEKYLLVLDDVWSEKRDQWLALASFLNGGERGSWIVVTTRSLGTAGIIDDGVTYELQGLSEENSWCLFERMAFGLQSSNPPEDMVKIGQEIVKGCARVPLAIRVVGSLLYGQDMSKWLLFRDFGLANLRESQNDIMPILKLSYHNLESPLKSCFSYCALFPKDHEIEKKMVIS…
Spo12903	chr3	966094	970113	-	C4	NL	NB-ARC	LRR_8;LRR_8;LRR_8;LRR_1	N	MEGTNKFFLQPAKYSHRIIEEKSLSLINTNNSTVTIGSSLRLQLSKVITALSSSLMLPVLLWLLSALLLWCCLWWLLFLSPGVHNSRWCFSGVVHHTYKMSHKVKEIKKQLGEIVDRHTKFGFIVDYKPIIRRREETCSYVDAKEIIGRDKDKDAIIDMLLDRNAKDGCCFVTIVGVGGLGKTALAQLVYNEDKVKSEFSDLRLWVCVSDQDGEQFDVKAILCKILELVTGDVPNGNSTMESLQNKFQERLRGKKYFLVLDDVWNEDREKWLYLEKFLMLGQGGSKIVVTTRSEKTANVIGEKHAYKLEGLSKENSWRLFAMSAFHVANELENHHELAVIGKKIVEKCYNIPLAIKVVGSLLFGQDIIKWRSFEASGLSQIGNGDNQIMSILKLSYQNL…
Spo12905	chr3	977375	982683	-	C4	CNL	NB-ARC	LRR_1	Y	MAEIGISIAAKLIEVIGSKIIKDICDTWGYKCLLEDLNKSIMKINNVLLAADAKRELTLDEQSVIEELKEVVYDADDLFDEFLTLVELNQIHRNNKGAKFSEKVLTFFSSSKNKISEAYRVSRKVKDIKKELNEIVERHTKFVSIIVDYKPIIRRREETCSYVDDKEIIGRDKDKDAIIDMLLDRDGKGDCSFLTIVGVGGLGKTALAQLVYNDERVKIEFHDLRYWVCVSDQDGGQFDVKEILCKLLEVVTKEKVDNSSALELVQSLFQEKLRGKKYFLVLDDVWNEDRQKWRKLAKLLLLGQGESKILVTTRSEKTTAVIGENLAYRLEGLSEKNSWRLFAMSAFHIANELENHHELAVIGKKIVANCYSIPLAIKVVGSLLFGQEINKWRSFEASG…
Spo12821	chr3	1212661	1219923	+	single	NL	NB-ARC	LRR_8;LRR_8;LRR_1;LRR_7;LRR_1;LRR_8;LRR_7;LRR_1	N	MAEIGYSVCAKLIEVIGSELIKEICDTWGYKSLLEDLNKTVLTVRNVLIQAGVMRELTSEQQGFIADLKDVVYDADDLFDKLLTRAERKQIDGNEISEKVRRFFSSSNKIGQAYYMSRKVKEIKKQLDEIVDRHTKFGFSAEFIPVCRGRGNERETRSYIDVKNILGRDKDKNDIIDRLLNRNDNEACSFLTIVGAGGLGKTALAQLVFNDERVKIEFHDLRYWVCVSDQDGGQFDVKEILCKILEVVTKEKVDNSSALELVQSQFQEKLRGKKYFLVLDDVWNEDREKWFKLEELLMLGQGGSKVVVTARSEKTANVIGKRHFYTLECLSPDYSWSLFEMSAFQKGHEQENHDELVDIGKKIVEKCYNNPLAITVVGSLLYGEEISKWRSFEMSELAK…
Spo04442	chr3	2686913	2689555	-	C14	NL	NB-ARC	LRR_8;LRR_1;LRR_7;LRR_1	N	MGGLGKTALAQLVFNDARVKNTFPLMLWTCVADENQESLDVKGVLSKILASANKGHMKNEGCTMDGLQSQLREQLAGKKYLLVLDDVWTENSEQWRILTQFLMGGQRGSWIVVTTRSKKTARIIGDGPRHELQGLSKDNSWCLFKRVAFGSQHANPPEDLVKVGEDIVVRCANVPLAIRVVGSLLYDQEKHKWLSVQKLGLAKVGGGQVGIIPILKLSYYQLDSPLKCCFGYCAIFPKDHRISKMKLIQLWMAQGYIQLDGRHLNMEDVAEEFFSILLQRCFFQDVEIIDGEIWSVKIHDLMHDVAQEVAGKEICIVNTINGDVDKKVRHLSVFNTRSSGLSFTKTHIRSYLSFDYKMGGSCVAALLANWKHLRALSLKNLQIKSLPDSIGELIHLRYL…
Spo04385	chr3	2709914	2714654	+	C14	CNL	NB-ARC	LRR_8	Y	MEIAGMVLSAAQTLFAALQCNEVKQICSILGCKSQLNDLSGTVVRIKAALEDAEAKQELSKQDRLFIEELKDAVYDADDLFDEFVTLAEQEKLTKGIKVRVLALFGKYGKAYKMAQEVKMIKKKLDAIAFDTRFNFNIDPKPIRDRRLETCSYVYEADIIGRESDLEKIVGVLLDPIVQQNVSFLPIVGMGGLGKTALAQLVFNNARVKNAFPMRLWTCVADENQESLDVKAVLGKILASANKGHMKNEGCTMDGLQSQLREQLAGKKYLLVLDDVWTENSEQWRILTQFLMGGERGSWIVVTTRSKKTTRIIVGDSPRHELQGLSKDNSWCLFKRVAFGSQHANPPEDLVKLGEDIVVRCANVPLAIRVVGSLLYDQDKHKWLSVQKLGLAKVDGSKD…
Spo04388	chr3	2728143	2732230	+	C14	CNL	NB-ARC	LRR_8;LRR_1;LRR_1	Y	MEIAGMVLCAAQTLFAALQCSEVKQVCSILGCKSQLNDLSGTVVRIKAALEDAEAKQELSKHDRLFIEELKDAVYDADDLFDEFVTLAERKKLSKGIKVRVLALFGKYGTAYKMAQGVKMIKKKLDAIASDTRFNFNIDPKPIRNRRLESCSYVYETDIIGREPDLEKIVGVLLDPIVQQNVSFLPIVGMGGLGKTALAQLVFNNARVKHAFPLMLWTCVADENQDSLDVKGVLGKILASANKGCMKNEGYTMDGLQSQLREQLAGKKYLLVLDDVWTENSEQWRILTNFLMGGQRGSWIVVTTRSKKTAGIVGDGPRHELQGLSKDNSWCLFKRVAFGSQHANPPEDLVELGQYIVARCADVPLAIRVVGSLLYEQEKHKWLSVQKLGLAKVKGSQDG…
Spo04472	chr3	3215488	3234114	-	C15	NL	NA	LRR_1;LRR_7;LRR_6;LRR_1;LRR_8;LRR_6;LRR_8;LRR_6;LRR_7;LRR_1;LRR_8;LRR_1;LRR_6;LRR_1;LRR_7	N	MIPQMVQEIKATKMEKTRICMRRCGRDVRICYPGFGSLLVAQLSPLMANKRPLRSVKASARIGDDFPRWYVRDISRVSDFDYRFIDAEKQRVDEEHTIPQINWSRVKCNPTTGHVSELRLHANYIERDDYAGNDNLFEARKMESSLVYLLELKHLEYLDVSANYFNFSKIPQFIGSMNQLRYLNLSYCSFSGKVPNELGNLTNLQVLDLKSYETNLFTDSLKWASNLRQLRHLNLRGTDLSQVNNWLDSLIGPLPFLRFLDLSNCSLVSRHHLKNSSSASHPPSIRILDLSYNNLEGEIPSFIQNLTSLESLDLFRTNFGPEIPLWLGELKGLVHLGLGEAAFTSVEGGDFWNLVRNLHNLTYLDINKTFLSLKISSDWVPPFQLQLFTASTCMINGPF…
Spo04473	chr3	3234403	3237012	-	C15	NL	NA	LRR_8;LRR_6;LRR_6;LRR_1;LRR_6;LRR_8;LRR_1;LRR_6;LRR_1;LRR_1;LRR_6;LRR_1;LRR_7;LRR_1	N	MYSNSSHLLKLGCKPAERKALLDFKSSVTFYDQFVSSSWEGEDCCSWRRVKCNPTTGHVVELRLHGNYSMNIYTSLYIYLFEARNIESSLVYLLELNHLEHLDVSINNFSYSKIPKFMGSMKQLRYLNLSYMMPSLCGKVPDELGNLTNLQVLDLSIVITDYEHHLFTHSLKWVSNLRQLRHLGLGGMNLSQVNNLIDSLIEPLPFVRVLDLSLCSLLTTQLNLKNLSIASHPISIRKLVLNSNNLEGKIPSFIQNLTSLEYLDLSLNNFGTQIPLWLGEHKSLVHLDLGDAGFTSVEGGDIWSVVSNLHNLTYLDISRTFLTLNFSSDWVPPFQLQTFSARTCRINGPFPQWLKTQKSLSYLALSNAGIHGPLPKWFHEMQSLTDVYLGNNQITGCLI…
Spo02522	chr3	6327969	6329821	+	C9	N	NB-ARC	NA	N	MAEAVETALVELAVKKLVNIGYGTIRSVTDLEYEVKRLQDTRTLIESALIDADTMSEQYNRAQINTAEKLSCELDRLLDFLDARATRELQKELMGGSNFIKEARLFFSASNQLVARFKDAREVKEIRKKLNSITIDHAQIGRISCFPSPSQTRAWSIQRAATSHDIITDLVIGRDDDKDNIVSMLSEDEDEEALSVVSIFGIGGMGKTTLAWYVYSDERVKCCFDVQFWVPTTQDFDLRKVLENIIASSACGRGIGELPPNVCDMDQLFHHFRRAIGGKKFLLVLDNVWDHECLRQKWIDLRSLLAFGANGSKVLLTTRNKKVVEIMDSSDSYKLGYLNEDHTWLLFQKFAFTQLQDPGVEAIGKEIAKLCPNVPLVIRSIGGLLARKHTIQEWQTFRE…
Spo28030	chr3	6359833	6360999	+	C9	N	NB-ARC	NA	N	MASSSILNSLFVGRDKDRDNIVRMLSEDSMMTTEKLSVDSIYGIDGMGKTTLAKHVYNDQRVKGCFDAQFWVSVTPDFNVEAVLRKMVDCGMGELSHNCNAVQLYHHFIQAIGGKKFLLVLDNIWDHASLREKWVDLKSLLEECGANGSKVLLTTSNKKVAKLMDSMNPYKLEGLTKDGSCLLFQKIAFTQYQEPGVEVIGMEISKMCPNMPLVIRNVAGILARKRTVREWQAFRDEQFADFASYGSDVERTLKLSYDHLDESLKRCVKFCTLFEKGGFFHLEQMIHRWIALGYVKPQYKSQRLEEAGEEYMLSLQDFGFLEIDSFDQFGFIRDFKMHDVMYELVLSLAGVKYKAADSNTDKILLGRAFLISVFESAALYFYRMKSCI
Spo02611	chr3	6449329	6452739	-	C9	NL	NB-ARC	LRR_1	N	MAEAILCEVAKTIIEKLGSGAYKKLVYAKDLDSHITSLQELKTTIEATLVDAETLETCSNSQQDVLNKLRTALAELDDFLDEQADKVELKQVMRGNKLIKPVRLFFSESNQLVSPLRDATKLKTILKKFDCIARNHAQFGSIVSSPSLNQSRGRGLQMATSSILHNLVVGREGDRNNIVSMLSEDSMTTETVSVDSIFGIDGMGKTTLARYVFNDQRVKGCFDAHFWVSVTPDFNVEAVLRKIIDCGMGELPHNCDAVQLCHHFIQAIGGKKFLLVLDNIWDHASLREKWVNLKSLLECGAKGSKVLLTTCNKKVAKIMDSVNPYQLRGLTEEDSWLLFQKIAFTQYQEPGVEAIGMEISKMCPNMPLVIRSVGGILASKHTIQEWQAFRDEQQHADFA…
Spo02612	chr3	6463694	6466858	-	C9	CNL	NB-ARC;AAA_22	LRR_8;LRR_1	Y	MGEAIQTAVIELAVKKLVSGGYQEIMSAVHLEPEVTRLRESRTIIQAALLDADSVLEHSHVQQDMLEKLSCELSRLVDFLDARKTKAKNKANLLKEACLFFSASNQLVARFRDTQTVKYIRKNLDSIARDYAQFGSVLSAHQTQAGIIQTAGSHIITDVVIGRDTEREIIIRMLSDNSIDSETFSVASIVGIGGVGKTTLALYVYHDERVKCCFDVRFWIDATQGFDVEEVLEKILTSTMDEMPRSHDIDQLYHHFLQAIAGKKFLLVLDNICDKASLRLKWLGLKRLLANGAKGSKVIITTRDQTVAVTMDSARPYMLGDLTEDNCWLLFKRIAFTQLQEPGVKAIGKEIAKMCPNVPLVIRSIGGLLAGKCTLQEWKAFRDDQLANFSTYGSDITHT…
Spo02613	chr3	6468618	6471995	-	C9	NL	NB-ARC	LRR_7	N	MAEAIIAQLVSPILEKLGSEAYKKVVYAKDLDSHIKSLQELKTTIEATLLDASSLDSCSNAQQDVLDKLRTTLTELDDFLEEQADKADLKQFKKGNKFIKPVRLFFSESNQLVSPFRDANKLKAILEKFDRIASNHGKHGNIVTVTRPSVNQSLGRSTHMSMTCSPILNDLVIGRDGERDNIVSMLSEESMAANPLSVTSIVGIGGMGKTTLAWYVYNDERVKRLFDVQFWVPTTRDFDFVKVLEKIIASGTGELPPNECGVDQLYHHFRRAIGGRKFLLVLDNIWDHASLREKWIRLRSLLEFGAHGSKVLLTTRNQKVAEIMDSTDPLNLGDLTEDDSWVLFQKFAFTQWQEPGVEAIGKEIVKMCPKVPLVIQSIGGLLAGKRTVREWQAFRNDQL…
Spo02614	chr3	6475180	6478359	-	C9	CNL	NB-ARC	LRR_8;LRR_7;LRR_7;LRR_1	Y	MAEEAIVDLVMKKLINKGHGAIMSAINLESEVKKLQNTRTLIEAALLDVDSTPGHYSRAQLDSYEKLSCELDRLHDFSDVRATRELQKQVMDGNKYIKEARLFFTASNQLVARFKDARKVKDIRKKLNSITIDHAQIGSINCMPTTSQTQALSVQRTGPFQDFVSDMVVGRDGDRDNIVNMLSEDCIAAETPSVTSIVGIGGLGKTTLAWYVYKDERVKSCFDVQFWVPANQDFDFRKVLEKIIACGTGELPTNICDMDQLYHHFRRAIRGKKFLLVLDNIWDDDSLRQKWANLKSLLECGAEGSKVLLTTRNQKVAEIMDSVNPYHLWELTEDDSWHLFQKIAFTQWQDPGVEEIGKEIANMCPNLPLVIQSIGGLLAGKCTVEEWQAFRDDQLANFA…
Spo22269	chr3	6799497	6804353	+	single	NL	NB-ARC;NACHT	LRR_1;LRR_1	N	MDVAGGLSLVQTVIRLLGSPIWTEIESVLGVESQLAKLKVTMSTIQNVLLDAEVQERLHHGRRTNVEQGRLERLKEALYQADELFDKVTTLAHRKQLFSSNKFRKEVCLFFSCSNQLRSAFNWSREIKKIREGLDDIVKDHQHDSGLRQPIGLEVTQVSRETHSYVCEEKDVIIGRDDDKRILIDMLVDTTIEADVSVVTIVGIGGLGKTTLAQLVYNDERIKEEFPFKMWVCVSDDFNIKIVLRQILNSATIHKAHHGDIDMDNLQKDLRQALDRKKYLLVLDDVWNENSEKWQKLETLLIGGGRGSKILVTTRSKNVASVVGSYRTHELKGLSNEDSWNLFERMTLRPGQHHIKPQLVDIGKEIVGKCANVPLAIRAIGSLLRGKDESRWLYLKNTD…
Spo22285	chr3	7093696	7096852	+	C10	NL	NB-ARC	NA	N	MAETVVCFVLEKLFPLITAEAEMLRGLPTDLVAISNELRSIKVFLKDAEQRVEESDGIKEWVRQVRDVAYQIEDVIDEHLLLHHPRERHHNHFFNVFSNLTRSVVLLRSNHRIANTIKRIRLEVLEINQRRSSFSLGGGPSFSNGLDNEDPHKRADQDPRAGFLYVNESKLVGIDEPKRDIIRLLDLELQDFPQNKVISVVGMGGLGKTTLIRKVYEDMSVKKHFPFRAWITLSRPGRSIDIIRSMTKQFYRSAFDSAPLEIDTMDEESLTEEMRNYLRNQRFLVVFDDVWNIETYIKDVLPSYNNGNKILMTTRLEDVALAWKGSSCDRVYKLQPLSAEKAWDLFCRKVFGGPNAKCPQELDRLSREIVKKCEGMPLAIVTIGGLLSTKNKFVIEWHK…
Spo22365	chr3	7103110	7109180	-	C10	NL	AAA_12;NB-ARC	LRR_8;LRR_1	N	METSNAPKSKGGINCSFHRSNSSCTPTPAHVPPVISAHAPAATRSSLLSTESLGALLLPQDYYCVMKQKVNVGVIYDYKGQVRLLQEKIGMNYTEHKGNLCTNIRFVDGFQGGEEDIITISTVRSNVNGSVGRLTNCQRTKVALTKVSFSNEFKISISNMSVESLRFEYNNWCTRFLMAGDSPTLRNRLMFLVVFDDVWNIDTCIKDVLPANGTGSRIILTTRLEDVALAWKRSSYVHMYKLQHLSPEKAWELFCRKTFQSTEAKCPPELAKLSKDIVRKCEGLPLALVTISSLLSTKHKIATEWQKLFDSIGAELGNNPHLAIKKILLLSYHDLSHYLKPCFLYMGLLTGDCSIDRKRLIKLWIAEGFIPNMSGKTLEEVAEEFLIELVYRSLVQITW…
Spo22313	chr3	7816559	7820856	+	single	CNL	NB-ARC;AAA_22	NA	Y	MDASNVVSAAQWIGSSLNQEANALTGVKNQVENLKKELQFMQQYLQDADAKKEVGEDHTLISHMRQLAFDAEDVIDSYVLKVHAHQSDESWFIRSAYFLLNLPHIYKVKEQIEQVQSGLKQIIEKLKTYGLTKITQPVQKRAQFPRSYPYDDDNGEYVVGLEKDIPKLIRVLKGEGMAKVRGLAIVGMGGSGKTTLARKLYNHSSIRECFNCKAWVSVSQEWNTAHLLSEILRQVGGLKETTTTKLNDGSSVPELVAELREILEKKSYLVVLDDVWGSKALKEMRPVLLCGNVSGGGKIIITSRNEEIADFQNLQSNLYSYEPKPLNEDESWMLFNKISLSHRTNYNKDKFENLGREMLRKCYGLPLAIVVLAGILNTKGSYEEWLLVSKAVRSRVMQG…
Spo22409	chr3	8208627	8208956	-	single	N	NA	NA	N	MASSAVASALEWIGLLLIQEASTLLGVEDQILNLQADLELMQQYLQDADGKQEAREVRTLICQIRKLAYDAEDVIDTYILKIQPKAQRSNESRLMRYVCFMFNSLHIYN
Spo05117	chr3	9332253	9335447	+	single	CNL	NB-ARC	LRR_8;LRR_1	Y	MEIAGIVLSAAQTLFAVLQCSEVKQVCSILGCKSQLNDLSGTVVRIKAALEDAEAKQELSKQDRLFIEELKDAVYDADDLFDEFVTLAEQEKLTKGIKVRVLALFGKYGTAYNMAQGVKMIKKKLDAIASDTRFNFNIDSKPIRNRRLETCSYVYEADIIGREPDLEKIVCVLLDPIVQQNVSFLPIVGMGGLGKTALAQLVFNDARVKNAFPLMLWACVADENQKLLDVQGVLGRILASANEGHTKNEGCTMDGLQSQLREQLAGKKYLLVLDDVWTENSEQWRILIQFLMGGQRGSWIVVTTRSKKTAGIMGDSPRHDLQGLSKDNSWCLFKRVAFGSQHANPPEDLVKLGQDIVVRCANVPLAIRVVGSLLYDQEKHKWLSVQKLGLAKVEGSQDG…
Spo22844	chr3	13412561	13419630	+	C16	NL	Pkinase;Pkinase_Tyr;NB-ARC	LRR_8;LRR_1;LRR_1	N	MTGTCFGDLGGVRSCWGYKVKLVRNQEEIKDDTLLKNVRLFTWKELQKATDNFNSSSLIGKGGFTSYYKGTLEDGTEVAVLSHRKGGVNQKRDSDFTSFINVMSRIRHRNVVELIGCCIEGDHMIFVYEFLGYDRLDQLLVSKSEAIDWPTRASICIGIARGLDYLQEGASRRLVHRAINPDNIFLDSNFNPKIAGFRIAQLFDDDESQYSGVYTACLPSSYYTDPQYLATGRCTEKVDVYSFGIILLEVISGRRVHEFQRDGRRVHKFQRDGSGVTLVDWILELRKTDMIREIVDPALSDFPEDEMIRFIDVALSCVQYSSKLRPNTSEVLLMLLGGYDFSKKVLRNLEQSWQSGYHDEVGSLSHDKISSTPVPRRKQDFLVADTTTRRIPSQPATES…
Spo22884	chr3	13432121	13440007	-	C16	CNL	NB-ARC	LRR_8	Y	MVVVHMTVKVPSNLIWSINQIIQQHSHRMSAGSVGIAILTGGAGQAAGSLVGPATDAGKGIYKSLKRKYNYIRNLGRNFEKLKKEVRYLSSRVQDVNDKIARNQVMMEKTHECATWLDDVKQLTENMKDLTARYQKANMTGSCGPCQLRTRLNLSREIVKVTPSVVELKDRMNLERILLRERPPERVEKKFPKKIDVPTLGQNVEKLLELLKNDSIKKIGVWGMPGVGKTTILETLHDEVEKHQIFDIVIWVTVLKEVNPDQIQCEILKRLGVKIQGNDAENQPATLISRSLEKKKYLLLLDEVSSEINLRDIGIHDSHVLGKVVIATRERTICDSMDMDEEIKVDRLSRDDARKLFRDAIGEAVEHPGIRPIAEKVLRQCGELPQVIKAVGIHLKGKL…
Spo22815	chr3	12056785	12064451	+	C27	NL	NA	LRR_1	N	MDASIAGASPEKGKSDISEYSVSESRSGTLTSMSAVSPVTINESAELSETKTAKHWTPEINDAFIRAVLSLGHQNATPKGILQLMNVKGLTMESVTSHLLSYRLSLQKTQDFAFQEPGSGDGTSSAHQLFDEIPQGLAGDGISAAHQVFDDIQLKTSNEGSAGVGISGAYQSFDEIPPHSAGVGASGTHLVFGEFCNGKLLGEKMKSGTSSTNILQNESPKDAVSESLATFVEKRKTKKSPIHHHHMKSLLNVSAHPAPINNYPAISIYNRIAGATNHRPFKSTTHKLTPYHSIAKDVKYPGSMTYIPIDPYSHLQPSLPFDRMSINDPLHFDAMIVNDALLYCALFPPGDEFEKDTLVQLWMADGIFVEEPMERIAGLFFEDCLTKNYFQLSRTNLVT…
Spo22816	chr3	12064473	12067235	+	C27	NL	NB-ARC	LRR_8	N	MEAIPSFLALALLQELRERFKSLVIDEAVRVIRFNPECELNKLEGELLKAQALQESFQLTNNKSWQHWVGDLTRVCYDAEDLIDDIVLGGCRTTLLVKILSYFTKGSMAQQMQDLQDRLKDIVSGLDIVNKTKQKKTVDRKEQLLPPVKLIGRDADKESIIALLLEEKISFVSVVGIAGLGKTTLAHNVQCDSRIRDNFHHIVWVSVSSNFDLATIKDFLIRYWRQEYEYKCFYTTHFLEFQEFCVGKKFLIVLDDLWNVKKDDWITFCSLFQYSSGFKLLLTTSNPNVASVTKAIPYHLQLMRNEDCQTLILDRALSYNNLSERQRVTLEDIAGELAQKCKGLPLVANTLGLLLSSKRGEDEWVTLSERDICELREFKEEIFPAFRFSNPDLASYLKR…
Spo22817	chr3	12088081	12091002	+	C27	NL	NA	NA	N	MDSSGAGKFPEKNRTNFPWEMINSSSSSSSDDEVSSDVLPERSSDCRSTLTFATAFPGVVAESSVSIQTPQRNWVQLLKSEEVLSERSSVSIDNLKANWNHTTEPSVAESSVSVQNPLRSSSVVMSARSSGSRSTSTSIVNNPKATPYFPVAESSGVSQMSIENTQRSGYSPGHDSWDEITQGFSTMENEYAFIEDAPTAIPTRSPPLPPVTPQLSPLCFATVSPPQFPMSSAPVSPESNVGCVADPFAQADTSIEEVLAAAEELMMHLKVSGSENDFVAAGITERLMLTTRRAQKLLHFGGCSDSLAVRKDLMFHKVLIPSDVGKMKCFVIPKVFADKYFPKISSIKNHQLLGFKDLTGKLWTFLYTYSYDYQSYILAEGWSRFVEEKQLAAGDAVYF…
Spo22818	chr3	12091378	12096970	+	C27	CNL	NB-ARC	LRR_1	Y	MEGCSVSLASSIWALGLPTNCPEKKVWMVSTFLNKNTNNKISAIYCLGNPSMEAFQSEYAKALLQDLLQKFKSVIIEEAGLVVQFDAEDELKKLNRKLLKAQTLFESFQQTTNKTWQHWVGDVTGVCYDAEDLVDDIVLGASKTSVVEKILSFFERRKMAQQILELQDRLEDIINGLDMVNRTNQQAQQCSLGCFKKIANVKEQVVFPVKLFGRVNDKEKIISMLLKETSMVSIVGMNGLGKTTLARSVQDDSRIRMEFHHIVWISVSAEFDMTKVTDFILQRKHECEYRFLPENIQSSFDDLYKGKSILFVLDDLREVKGNDWSSFCYYFLCSPSCKVLLTTSNQNVVSVTNSTPYHLHMMRDEDCRALIMNRALSFNNLSERQRASLEDIAGALAQK…
Spo27009	chr3	24233097	24239370	-	single	NL	NB-ARC;NACHT	NA	N	MDVAATLTAARTLSAALQCAELRKLCSIFNYEPQLQKLLDIVKTIENFLLDADVKCRELTNDDQYWVKNLKDVFYDADDLLDEFNTVAHQLKRMPGGKITKKVRRFFSSSNQMIYSLNTSQEIKRLREKLDSLGKSHRDFGFSNLYKPVKSREETCDYVFEQSIIEREADKETIVDLLLRDDPERNISFVTIVGIEGLGKTTLAKLVFNDLRIKKAFQENMYWVCVSENFGMKDILGKMLGKNNHNLDNLQRKVRNQIEKKRYLLVLDDVWTENSGEWNELIDFLILGGRGSRILVTSHSKEVAGAIGNYPIHELQGLSKEDSWELFKNILFAEEEDLADTGLVEIGKDIVRKCGNVPLSIRVIASLLRNQDIATWQSFKSTDLAKMFDGENGIMPTLM…
Spo20708	chr3	100616366	100619223	+	C13	CNL	NB-ARC	NA	Y	MAEAIILPIAKLVLGKIASGPGDLVYTYVTEEIKGAKSAKKDLKIIADKMEAICAVLEDEEQELASKANKIWLRDLKSIVYDIDDLLDEVAFDALQRRVNQGYFSLQLRYYLSSSNPLISRFDLSQKIESLRKKLEIIVAKKNEFDLTKRPVKASKVEIRDPLDECAYVYEPAIIGRNEAKQDIIDRLIGVNVVSDLSVLPVVGMGGIGKTTLAKLVHRDIHQHFDLKLWACVSNKFDICKIIEDILKDGGCDSIVNHDLNTSLKRLHQLLDGKKYFLVLDDVWVDDIAVWTEFKNMLAIGDAGSVVLITTRNIEVASITQTMEPYDLDELPFHVCWSIFKQLAFKEGEEATYQYLYEIGKSIVAKCCGIPLVVKNLGSLLRRNRDEQEWHRINSMNSF…
Spo20707	chr3	100611328	100614632	+	C13	CNL	NB-ARC	LRR_1;LRR_7	Y	MCKEQIKMAEAIILPMAKLILGKIASGPSDLVYTYVTEEIKGAKSAKKDLKIIADKMEAICAVLEDEEEEFSNKANKIWLRDLKSIVYDIDDLLDEVAFDALQRRVNQGYFGRQLRYYLSSSNPLISRFDLSHKIESLRKKLEIIVAKKNEFDLTKRPVKASKVEIRDPFDECDYVYEPAIIGRNEAKQDIISKLTALGDASELSVFSIVGMGGIGKTALAKLVHHDVPNFDLKLWVCVSDKFHIPKIIEDILKAGTGDNTPNQDMSMLVKKLGNLLNGKKYFLVLDDVWVEEIDEWRKLKNLLAVGKSGSSILTTTRLANVALMAETMESYNLDCLSDHVCWSIFKQLAFKEGEDGRYPNLHAIGWCIVKKCRGIPLVVKCLGNLLRSERDDREWLRI…
Spo20706	chr3	100605149	100610198	+	C13	NL	NB-ARC	NA	N	MITGESVRKFFFFFKMAEAIILPVAKSILEKLASFAGDLATDYVVEEIKAAKSAKKDLKIIAAKMEAICAVLEDAEEKQFTNKAMKLWLRDLKSVVYDIDDLLDEVAFDSLKRKVNEGEFRRQLRYYLSSSNPVIFSFQLSRKIKDLREKLENIVSKKNEFGLTERPVETSRDEIRDPLDESDYVYKLAVMGRDEAKQDIIRKLLAFNDTRDLSMLPIVGMGGIGKTTLAKLVYKDVHHFDLKLWTCISDKFQIRKIIEDILENGSGENIYNQSFNTLVKKLHSLLNGKKYFLVLDDVWVEDFAMWAELRNVLSVGKAGSVILITTRNPKVASITETTESYNLDCLPDHVCWSIFKQLAFNKGEEDTYPDLCDIGRSIIKKCRGIPLVVKSLGSLLRNE…
Spo20635	chr3	51740398	51742607	+	single	CNL	NB-ARC	LRR_1	Y	MAEGVVFNIAERLLESLGEHALQEIASCWGARGDLRKLGNSVRMIKARVRDAEKRGEEEDNDAIKEWLKRLRLVLHQAEVLTIDLQNKRVEGNNKLVKKSIREELNDIKSDMEGLNLRVYDHREESHLSFTNLVKKRETASFVKVDDVIGRENDKNIIIGMLFDPKYNGERVSVIPIVGFGGLGKTTLAQLIFNDASLVEHFDLVKWACVPEIDNQKVVLGKVYKSLTNNDSHDLSIDQMKSGIRGCISNKKYLLVLDDIWDESRDRWLDIMSLLECGQIGSKVLVTTRSNIVAKVVGTVPSAYNLGLLTDTESWNLFERLAFKPGTEESNRTTWTQIGKEIVNSCGNVPLAVRAVGSLLYTKDSEQEWRLFRETQRSKAKLITEGDYGNIMPVLKLSY…
Spo03371	chr3	94255781	94259565	+	C11	CNL	NB-ARC	NA	Y	MGESAVSLAAQHIDTLIVEESNALLDVESEAKNLREELKELVNYLDEVRNKEPNDPEQVEALLAELGRISYDAEDVVDTFVSETETTVFRSLMPRPRGLFKSSRVHQASRKIQSLLEQMKEVRTKLKSQYNTHECGEKVSKSPKKKLREAQVHGALAFQAHLQAEDDFVVGIDNDVDRLVKILLGKVNNEPVDVVAIVGMGGSGKTTLARNIYKHRKVLKHFKKQAWVPLSQEWEWDAYHEKVLMSELVRQLGGVPSNMISGYDYQRDESDEEILELTKSQLHRLLSTETCLVVLDDVWHWESFQKILQSLLGHESSSSVYPTTSTKIIVTTRQHLQQSPEYNLKWQYHYTRFLNDDDSWKLFNEVSRSDNGRELAREYRGLAMEMLGTCKGLPLAIVA…
Spo03372	chr3	94262259	94266002	+	C11	NL	NB-ARC	LRR_1	N	MAAEGVILENLETTLNIEEHQLLLSSVRLTDLAESLKMIKGAVAALEDDEDHSLRGSLENLVALLHQADDLLDDILTRANSTNFARVEDQNGNLGGNVRRGLQRMVNASSRVAQKVSLFFPSNRLLLMARRVEKIGQEIKVLGMQMRNNFDTVDLLERPFEPPRYSYSLNRNRVIGRDNEKQKIIEMLLRPSTENETSVSVIPIVGSPGIGKSALAQFVYDDEKVKSHFDLRMWIQVSQITDEREIIQEIVESCTNRRSSNNQNPKPAKFLHARVHQNGLTFRNLLGCQNLDTSQTAPSHSFSKNKANIYERRLQKEIEGKLYLLILDDACITHGQHLKDILATGARGSRVLVTTRHVAVADNAKTDISESYKLKGLSQNDSWFLFENFALGQDNRRNP…
Spo03374	chr3	94398604	94399528	+	C11	CN	NB-ARC	NA	Y	MAESMVSFAAQHIDEDSDASSVETEARALSNKLKVLEKLLIHAERNRQGPNNEQVDAWFTELRNIAYEAEDLVDSLVSDADCTAFSTLRHLPRARRAIKKLRGFRERVEEIISSLNSKNIIQGSSKKNQRVGQVSSGQAFFQQTHYHADDHFVVGIDTDVHRLVRMLVGKTQDPQQSVMNALVVLESGKTTLARNLYNNGEVKNHFKHKAWVSLPQQWDASHEELLLSELIRQMITGSSRSPNNLHRVASQSSDHDQIDAGDNRQVTMKKKLRLQNLLKTELCLVVLDDVWDWKVETPSTDP
Spo03375	chr3	94399930	94402382	+	C11	NL	NA	NA	N	MNCHPIYLKPCFLYLGLLAEESSISAGTLKRMWIAEGFVKGQGQNSETPEDAARRLLQELVNHTMVQVVTKTDTEKVSTLRLHDIMKDICIMIAQQLDFLTLFSSNSDQPHSRRASINPSKCSALTLNNTSLRSLLLSGKSIGVGEQDGSRVNQQGVVDLALWFEKFKLLRVLDINGIKTYDGTLPKEIGTLFHLRYLGIRSTNIQQLPRSIGKLRKLLTFDYWDVFIDNEIRLPNMFWKMDRLRHLFLPNEMMSNAMADMKLDTLQELQTLWGVKGGNWMLKEMKTLSSKLSKLYIQGISSPEKLKAVFDSPVIEKYDYLYALSLDWYGFSLESESLEQETLDAIGEIPGLKFLGLSKDSFMGNKWIINKENMFRSLEELKLSNLPNLVEWQIDNGIM…
Spo03376	chr3	94410561	94412144	+	C11	N	NB-ARC	NA	N	MPPLVSANKRTAAEGVILMNLKRTLNNLNNAEILSSMEELETLKEAVGVVHGAVAAFQKDDHSNGSSLGNLGALLHQADDLLDEILARYHGGRLSRNQNGNLGRNLGRALQRVVNASNRLTEKAIAIQINELSKGLDDLGNQLKSKHGSIGPPHSYTLSENIVFGRDNEKKKLIKKHREEGTSVSVIPIIGSPGLGKSALAQIAYEDERVKNHFDLRMWIQVSQISDQKQLIREILESCTNRRPNYRRNPKYPRSRVHQNGLTFRNILGCQSIDTTPNNMDSQNGSDINESRLRKEIQGKLYLLVLNDACITHEQSLGTIFGQRLKDLLASGAKGSRILLTTRHLKGALFAKSEIVKSYKLKCLSEDNSWSLFQKFAFRQNNVRDNELEHIRREIARNC…
Spo20307	chr4	1083491	1086424	-	C24	NL	NB-ARC;AAA_22	LRR_8;LRR_1	N	MDEAVSDIYRSFKDKYDLAVNVDDIFQDLQQQAKYLFAKEVDMSRLIASHLAKRKMHECATWLDDVKKIKQDFEDIRERYLISREHGQRLANLPSIVKLGEEMKKITEAIVVLKDRMKPEIIFSMGNSLSVVEKKFVNEFNDASTFHDVVEKLLGYLNDDSIKSIGIWGMAGVGKTTIMENLKYKVEKHGRFDIVIWVTVSKGGSVRKIQQTIADRLKLNVESICSDYHLPLILRNSLEKKKYLVLLDELFSEVDLRAVGILRSHEHGKIVLATRYRPLCGLMDMDEDIKVERMSKGDAWKLFRKVAGEAVEHPIIRPLAERVLRECGELPQLIKVVARMLKNKYSEDIWLRILSKLQSPSDYQLQPMEKVLDVFRLVYDRLSDNLKRCLLYAASFPED…
Spo20308	chr4	1140494	1143568	+	C24	NL	NB-ARC	LRR_8	N	MDEYRPLEVPTALTMTESFTITGIPFFGSKGTNTPDSEREALKSSQIHNADVTNQTRQEESIIPLTTISNKSSKPVSTDSTFSENDKRKKEGEIKTSSTHCRLRNLGGDPDFNSLPTVKYSASTDCNLQKLLSAFRDVEVKKIGICGTGGIGKTTLMKSFLSRNFIKRLFDLVLWVTIPRCSSRRTIQNSLVQQLSLNVPKIKSDDEVAMILLQTLLARKFVLFLDNVSEYIDIPMVGIPVGNLDNDYMIILTTRSVNICEAMEVDRIIEAEVLTREESLQLFRFHVGHLMDSEDIEPYGRAIVNECSGLPLVIKVAGSALRMDDSIFAWKHTLKEILLTNSLRVLKIGYDRLKDNDNRSSFLYTALFTESKAVKISSLIEYLVDEGIVAGSTSDARRR…
Spo15686	chr4	7263396	7272169	+	single	CNL	NB-ARC	NA	Y	MPFDEFPITEINLTFSDFSLLTSHSKTPFILFRRGLRRLRPRLCLPPVVFSLANVLKSLTGINWSPILLPVLILDVHRMDPLHPKVIGLLSNMPSHFSHSHLIPKNNVPDAKSTTLFRATYPIPTNVTQEKKKDIVGTTLSTAQTLLAALQCSELQEILSIFGYKSQLDDLQRTVSAINAVLLDAEAKQELSHEAQHWLEELKAAVFEADDLLDEFVTLAEQKQLMEAGVSLSRKVRRFFSDSNPLGVAYRMSRGVKKIKKKLDAIAYNTQFSFKLDPEPIRKRRAETCSYVDTGDIIGRKDDLENIVGIMLDSNVQHNVSVLTIVGIGGLGKTALAQLVHNDPRVTTAFPLRLWTCVSDQDQKQLDVKEILGKILASATGQFHENSTKDQVQKQLRDA…
Spo12046	chr4	8502457	8511508	-	single	CNL	NB-ARC;Pkinase;Pkinase_Tyr	LRR_8;LRR_1;LRR_1	Y	MDVSAGLSLVQTVLELLGSPIWTQIQSLLGVEYSQLDKLKATMSTIEAVLLDAEDQEQLHQYRRSHVELDRLQRLKEALYIADDLFDKIATLAQRKTLIMRFNNKLFNEVCLFFSSSNKLRSAFTWSREMENIREMLNDIVKDHRYDFGSRHPISLAAKQLRIKARETHSFVCEEDMIIGRDNDKRKVIDMVLNTSSEEKDISVVSIVGIGGLGKTTLARLVYNDEKIGSKFSLKMWVCVSDSFNVKDLVAEILAAVNPRRKHDGLSMSMDQLQMKLRDELDGKIYLLVLDDVWTEDPIKWHELRKLLIGGRNGSRILVTTRSSGVAKVVGSYHIHKLEGLSNKESWDLFERMTLEPGQHQMQEHLVKIGKDIVRKCANVPLAIRVVGSLLRGQGESRW…
Spo14220	chr4	10196186	10198696	-	single	CNL	NB-ARC	LRR_8;LRR_1	Y	MAEGIVWDLATKALESLGKAAVQEAASWWGARSDMKKLGDTIRMIQARVRDAERRQEAENSDFIKLWLQRLKQVLYRADDLFDEVITVDLQNRLMEKGALEKVGVLFSRSGPLYKNKKLADEIKSIRKQLDAIKFDMDGLNLRFLPAQELPLSMEKRQTSAFVKTEDIVGRQNDRKVIIGMLFDPKYDGEMIAVIPIVGFGGLGKTTLAQLVFNDEAVKKHFDLTTWVCVPEVDNQDAVMRRVYQSFTHDDNSGRCLIDDIKSGILHSINNKKYLLVLDDIWDESRDTWLDLLRLLECGQSGSKVIVTTRSFMVAKAVGTTKPYKLGLLTKEESWDLFRRSAFKPEQEERNPNLTQIGKEIVDSCGSVPLAIRVVGSLLYCKDTEKEWELIRNARLSKA…
Spo01355	chr4	13724707	13731436	+	single	CNL	NB-ARC	LRR_8;LRR_1	Y	MATGMVLNVAQTLFAALKSTEVRKLCSIFGYESELEQLQETVQTIKAILLNAEHNHQELTSEDRDWVERLKDAVYDADDLFDEFVTQSQLKNDMPFSKKVHSFFSSDNNVLFVANTSGVIKKIRKKLDGISRDHDEFGFSDVYRPIKREKTCFYVDEESIIGREADKKAIMEMLLSESNPSVEFGLKEVLWKILGYNEPNIVLLEEKVKKIIEGKRYLLVLDDVWSEKREEWVELTKFLALGGKGSRVLVTSRSMGVADVIGDNHIHKLQGLSENASWDLFKSMAFEHGKEQDGDDLITIGKEITQKCANVPLTIKVVGSLLYGQDISQFLLFKRIDLLAKMSLGEDGIMPTLMFSYYHLTPNELKSCFSLCSLFPNDYFIKKETLISLWLAQGYLVPS…
Spo18356	chr4	76906792	76909419	+	single	CNL	NB-ARC	LRR_8;LRR_1;LRR_1	Y	MSEALLWAVTKSVLGHIASFAGDITCSYASQGILASQSVRNDLKKIENKLIAIRAVLHDAERKQYDSEAIKVWLKDLKTVVYDIDDLLDEVGTDLLRRRVNKGHVLQQIRYYLSSSNPVLGHFYWSQQIRDLLQSFDDIAANKRDLGLDDHTVETHNNIERNPLDAFSYVKKTEIIGRDGAKCEIVRRLTSRCVGNASKLVVLPIVGLGGIGKTALAKLVFNDEWVTSNFDVKLWACVSENFDLQKTIEEILNSVSNENTANLSLRQLHERLSEILLDGRKHFLVLDDVWIEDIKVWRDLESLIAVSEEGCVILVTTRSDMVASVVGNVEPYCLNNLSSDVCWSIFKQLAFKSGEEERYPNLARIGRNIVDKCGGVPLVVKVLASLLRSERVEREWMRI…
Spo15239	chr4	80772944	80775903	+	single	CNL	NB-ARC	NA	Y	MAESSVQSAVQRLGSLLVEEEENLEAIKEKVEHLRDELDWMHCFLREADASRYVDPRVSRWVIQIQEIAHEAEEVVEIFLFKLISHQKLQYAGKTFVIKNRLERYLWVLGEAKAIHDANNGIEALRAKIATLTSRIQAYGIKITRSDSESLTSRVHSLDVIKEDKHVGLNDQAKNINIVGDLVSEARENRVFGIWGKNGVGKTTLAKEVYFNHAIRKHFNRFSWVYVPQNCKVSGLLRGILTSLVTNSSDEIALMTDQVLIKELYQVLLENKCLVILDNVWTCDIWDGIKPAFPGDDDKDSKSKILFITENRQVAEQIHGRSIIHEIRCLSYDESWELLQSKLGRIPAQIFGIDGISKMMEMAKKMLKVCQGIPLAIIALGGLLVTKKTPEEWEVVVGL…
Spo16991	chr4	78779922	78780429	+	single	N	NB-ARC;NACHT	NA	N	MYRGEFVEVTTTLVGEAADENIRKIMTWLQNGVTKIGVHGIKGIGKTAVIMHIHNKLIKSCQHVYFVTVLEDQREYNLQGAIAKTLGIDLQEEDEPKRAAVLHRALRQRKFVLILDGLKKYISAVRKELRWSQLSASH
Spo17285	chr4	99751578	99753329	-	single	NL	NB-ARC	NA	N	MHELKGLSDEDSWCLFERIAFNQGSKQVDDALVVVGKNIVKKCANVPLSIRVIGSMLYDQDKSKWLSFQEIDLAKIRQGEDGIMQILKFSYYHLTRELKTCFSYCALFPKDYEIRKEFLINLWLAEGCLECPKKIRNEEDVGEEYFSILLQRCFFQDMVMDEHGEIYSVKMHDLIHDLTQVVAGKESCLVMDTSTSHLNKKIHHVSVAVRHSLLPCAGDTLGKMRIMRTLLQLQRPGFDDEVFCESDVAIILANCRHLRVLDLSRLHIRSLGMGSLINLNTLSTFVLGGGSSNQVHIGQLRELMPLNNLRGELKIQFRESYSYDATNAEEGSYLLSKKHIKALVIKGAKYETPIVLDERLLEVLQPHHDLILIKIYGYKSIRLPGWVAAIAANLPRLVR…
Spo17274	chr4	100076443	100080145	-	single	CNL	NB-ARC;AAA_22	NA	Y	MVESVVNIAMEKLSTFLSAEAELLGSLSKDVRDLQMELGSIKAVLNNAERKSEEDDTINEWLMQVREVAYNIEDVIDEYLLLKQQQKHQQQQQKQQESYQQILILKYQFILMTNRIRKWLRKAIVCVSQLRPKHELASKIKDIKTDITEISTRRERYRFSTTTEDEGYHDEGYEYLQDPRVSSLFMDDSEVVGIEDRKAVLFQLMNFKMEERLMIAMVGMGGIGKTTLARKVYEQVRKDFDVYAWVTVSQSYKRRDLQKLLKSIFNQVQRETSLEPDASEESIISILRTHLQDKSYIIVFDDVWDIELWRLVKATLPSNNKGSRILMTTRENNIALEWEASLGGHVFDLKPLPKEEAWDLFIHKIFGKGQCPHDLEESARDMVKKCKGLPLAIVAIAGL…
Spo07309	chr4	102844751	102847561	+	C22	CNL	NB-ARC	LRR_8;LRR_1;LRR_1	Y	MDVAGSLSLVQSILQWLGSPIWRETQSVLGVKSQLEKLKNTISTIQNVLLDAEDQERLHQGRRTNVERGRLERLKEALYQADDLFDEVTTLAHIKHLIPGNKWNKEVSLFFSCSNQLRSAFIWSREIKEIRKMLDDIVKDHHHDSGLRHPVGLENNPRETHSFVCEEEDVIIGRDNDKKIVVDMLLDTIVEEDVSVISIVGIGGLGKTTLARLVYNDEEIGKKFPLKMWVCISDDFNVKVLVGEILAAVNPEIRQDGLNLDHLQMKLRKELDGKKYLLVLDDVWNEDPGKWHELRKLLIGGGRASRIIVTTRSSKVAEVVESHQIHVLEGLLEENSWNLFQRMALKPEEHPVKPHLIEIGKAIVKKCAGVPLAIRVVGSLLRGQSESRWQYLKNTDLAN…
Spo07308	chr4	102855421	102858981	+	C22	NL	NB-ARC	LRR_8;LRR_8;LRR_1;LRR_1;LRR_1	N	MDVAGGLSLVQAILQLLSSPIWTETQSVLGVKSQLEKLKDTMSTIQHVLLDAEDLERLHHGRRTNVERGRLKRLKEALYLADDLFDEVTTLAHRKKLMPGNRLTKEVSLFFSSYNQLRSAFTWSREIEKIRELLDDIVKDHHHDSGLRHQHHPVGFEDSRLRYNPRETHSYVCEEEDIIIGRDDDKNIVIDVLLEDTTVEADVSFISIVGIGGLGKTTLAQLVYNDERIEREFPLKMWVCVSDDFNVKVLLGKILAAATNKAGQDCLNMDQLQMKLRQELDGKKYLLVLDDVWNEDCEEWRKLKTLLTGGGRGRGSRILVTTRSNGVADIVGSHHTHELKGLSEIDSWNLFERMILEQGKHQMEAHLVDIGKEIVGKCANVPLAIRVVGSLLRGQGESR…
Spo07307	chr4	102860636	102862861	+	C22	NL	NB-ARC	LRR_8;LRR_1	N	MLLDSSVEEDISFISIVGIGGLGKTTLCQLVYNDDRIRKEFPLKMWVCVSDDFNVKALVGEILAAVNPEIKPDGLNLEQLQLKLRKELDGKKYLLVLDDVWNEDCNKWRKLKTLLTGGRRGSRTIVTTRSKMVAEIVESTQIHELEGLSEENSWNLFERMALKPEELPMKPHLIEIGKEIVRKCANVPLAIRVVGSLLRGQGENRWQYLKNTDLANIKHDDQLNGIVPVLKISYYYLPFHLKNCFSYCAIFPKDYKIIKEDLICLWMAHGFIMSSDGESFEDVGEEYFKQLLQRCFFQDVERAEGTDEIVSCKMHDLIHDLAKEVAGTEILLFKYNTRCFSEKTLHIFIDRSTSEDSYSNLTKMKRMRSVLNINLRTPVMLSKVEYLRVLSLHNSSLKT…
Spo07273	chr4	103945509	103951272	+	C18	CNL	NB-ARC	LRR_8;LRR_7;LRR_1;LRR_1;LRR_7;LRR_1	Y	MSRQVKEIRKQLDDIVSNHQKFGFNVDYKPICRRREETCSYVDVEDIIGRENDEKIVIDMLLGLNSVLGDSRFVTIVGVGGLGKTALAQLVYNSEKVIKEFSKTALRLWVCVSDQDGELFDVREILCKILELVSGTKPDSTSSLEWVQNQLQQKLGEKKYFLVLDDVWNEDFKKWQNLRRFLMLGQRGSRILITTRSERTAEIIGDKYTYKLEGLSPENSWFLFEKTAFVKGKEDRNNLELAKIGKNIVEKCYNIPLAIKVVGSLLFGQSITKWKSFEEKGLTEIDSGHNKIMSILQLSYHNLNFSLKSCFRYCALYPKDTRIERETLISLWMAQGYIVPFDRCQSIEDTAEEYFSVLIRRCFFQDVLRDDYGDVESVKVHDLMHDVAQDVGRVEICVL…
Spo07272	chr4	103955322	103959566	+	C18	CNL	NB-ARC	LRR_1	Y	MAELGISITAKLIEVTGSALIKEICNTWGYESELADLNKTVSAIKNVLLDAESKRDLSHEARGYIEELKAAVYDADDLFDEFLTLAELKLLGRNKNGKFLFFSSEIKGVRQAYTLSRRVKGIKKQMDSIVGNHQNFGFSVDYKPVSRRREETYSFLDANDIVGRDDDRKSVIDLLLNPNISDDFRFVTIVGVGGLGKTTLAQLVYNDKEVEKQFPDPNLRLWVCVSDQDGIQFDVKSILCKILELVTREKPNPDSLSTMELVQKQFQEKLRAKKFFLVLDDVWNEDREEWLNLKKFLMLGQEGSRVLVTTRSEMTSTVIGSKHTYKLEGLSRDDSWRLFEMAAYDKGEEDVNHLKLVEIGKKIVEKCHNIPLAIKVLGTLLFGQDISKWRSFEESQLIE…
Spo07263	chr4	104116822	104128786	+	C18	N	NB-ARC	NA	N	MEYRKIKDQDKDEESAGNLEISRGKPNSAVLGGLSGGSPQWKRKSMVTLALTILTSSQAILIVWSKRAGKYEYSVTTANFLVETLKCALSLLALAKIWRTEGVTEDNRLNTTVDEVIVYPIPAALYLVKNLLQYYIFAYVDAPGYQILKNLNIISTGVLYRIILKKRLSDIEWAAFILLCAGCTTAQLTSNSDHVLQTPLYGWVMAIVMALLSGFAGVYTEAIIKKRPQRNINVQNFYLYVFGMIFNAMAIVIQDFDEVANKGFFHGYSSVTVVMIVNHALSGIAVSMVMKYADNIVKVYSTSVAMLLTAIVSVFLFGFHLSLAFFLGATVVSVSVYLQKTKGDNFSEAAVMLPATSPCERSVGIGGLGKTTLAQLAYNDDKIEREFTLRMWVCVSQKF…
Spo15443	chr4	107334287	107337688	+	single	NL	NB-ARC	LRR_8;LRR_8;LRR_1;LRR_1;LRR_1	N	MADIGTLLTVAQTLFTALQSSYELMEMCSIWGYRSKLEDLKDTISTIGKVLLDAEAKQQLSSEAREWILKLKDAVYDADDLFDEFLTLVELNKQQYIHGGKLTKKVRRFFSSDNQLGVAYRMSQGVKNVRKKLYVIVSNHNKFGFTVDYEPVRRRREETCSYVYAPDVVGREDDRRAVLDMLLDSSFKEDFCFLSIVGAGGVGKTTLAQLVYNDEKVKSEFDLRLWACVSDQDGEQFEVKPILAKILESAVRQNHDNFGLDLLQNRLQEVLGGKKYLLVLDDVWNEDRYKWLELRKFLMIGGCRGSKILITTRSKQTARVVGNEYTYELKGLSDENSWHLFEMAAFDKGYEQVKSGELVDIRKKIVKRCVNVPLALKVVGSLLFGQDESKWRSFQEIGL…
Spo19893	chr4	119189901	119190572	+	C12	N	NA	NA	N	MAVATGMVLSVAQTLLTALQSKELSEVCSIFGYESQLHKLRNTVTTIKAVLLDVESKHQELTHEGQDWVEKLKDAVYDVDDLLDEYTTVAQQLKRVPGGNISKKVRRTPYAVRRFFSGNNQLLFALNTSREIKKLRDKLDGIAKIRSEFGFSDVYKPVDRREETCSYVYEKSIIGRDADKENIVDLLLSDSVDILEVEDVSFVTIVGIGGLGKTARSCSTCLQ
Spo19892	chr4	119190647	119193439	+	C12	NL	NB-ARC	LRR_8	N	MKEVLSKLVGNNELKLEEVQRAVRNQIQGKKYLLVLDDVWSENREKWIELRDFFTLGGKGSKILVTSRSKEVANVIGDDPIYELQGLSDEKSWDLFKRIAFKQGKEKEDVDLVDVGKRITKKCANVPLSIRVIGSLLYGQDRNKWLSFQSVNVTKMRQGEVSSIMSTLMFSYYHLTPELKGCFSFCSLFPKDYVINKDVLISLWLAQGYLIPSHQGQALEDVGEDYFSILLQRCFFQDAQQNKDGKVRSCKMHDLIHDLAMEVAGRESFILTMTPCASHGGRRIRHLSTSSSNWFSPRHPWNVATLRTFFQLYSFHKASGDVAAIISNCKRLKVLDLHDSAIETLPSTLGNLLHLRYLDLSGNKSLEMLPKSITKLHNLQILKLCRCESLMELPKDTSR…
Spo17684	chr5	615712	619503	-	single	CNL	NB-ARC	LRR_8;LRR_1	Y	MAELGICIAETLIAMVGSTVIKEICDMWGYQSELEQLNKTVFTIKNVLLDAESKRELSNEASGYIEDLKAAVYDADDLFDEFLTLAELKQLDGNKDDKMFKKVRRFFSSKKKGVSQAYKMSHQVKDIKKQLDTIVGTHQDFGLSDDYRPIIRRREETFSYLDAKDIIGRENDKKAIIHMLLGPNDEKEDFRFVTIVGVGGLGKTALAQLVYNDRAVEKEFPNPTLKLWICVSDQDGEQFDVKAILCKILELVSNNKPSYTSTMELVQKQFQEELRGKRFLLFLDDVWNEDRKKWLDLQKFLMLGQGGSRIVITTRSEKTANVIGDKHTYKLEGLSQEHSWRLFEMTAFEKVDEHVKRSELVDVGKKIVEKCYSIPLAIKVVGSLLFGESLCKWQSFKDS…
Spo02402	chr5	2341843	2345314	+	C1	NL	NB-ARC	NA	N	MSGIMENAVGGLIASETHGILARLLSRISEEIKLGLSFNRELQQLETQLTTLSLLLQSTSFQSNNNNLLLVNWLNKVNNIAYDADDLLDECSYEALKQSTLTRKAKHKLKDRVSFPFSRHFMARRVREMRKLIESVYCDAKKLGVKPIKVVNGDNSSEIEDGKIQQNRRKWVDDQFLVGRDDDITRIMELLCHPSNNTRDLTVVGIVGLAGLGKTALSKRVSKAKQVMECFNSHVIWLVVSYTFDQTDILKKMVELLYKEASNLSDSLAIVKKLQEKLNGKRYLLVLDDVWDTFDWEPFRCALQEIGGSKGTSMLVTSRAKNVVAKMDTYGEIALQKAAIYQIKGLNEYDSWSLLVARMRGDDNLVAASGEGYVIAKRMMKKCGGVPLAIRALGDLLRD…
Spo30003	chr5	2353687	2357858	-	C1	NL	NB-ARC	LRR_1	N	MSAILENAVGGLLAAEAHGMLALLLSRIGEEIKLGWGFRKELEELQSQFTTLSVMLDGTCTSSQSNNNNNKLIDDWLKKVNDAAYDADDLLDECAYEAVKRRCRTRKRRDKFRDEVSFPLFRYHMARRVRDLRKLIASIYGDAKDLGLKPIKLAAGGNNSHDWIEDRTQQNRRQWVDDQYLIGRDEDVTQLVKLLCDSSNITRDLTVIGVVGLAGLGKTALSKRVCKAQEVMECFNSQVIWLVVSHNFNQTDILKRMVELLYKEASNLSESQVIVEKLREKLNGKRYLLVLDDVWDTIDWEPFRCALQEIGGSKGSSLLVTSRGRNVVAKMDTYGCDNNGERTMQRASVYQLQGLNEEDSWSLFMTRMSGGNLSLASEKYVIARRIIKKCGGVPLAIRA…
Spo24780	chr5	5407072	5410437	-	C23	CNL	NB-ARC	NA	Y	MAESIISGVVVKLLEYMSHSTVNALTPYLGGRRKLKELNRTMKLIQARLLDAERRGEGENEALVKQWLNRLKIIIYRLEDLFEEVAMADKENERIPAGKMTKHLFMAFMLCSSSNPVIINKKIAREAKVVIGELEAIRSDMSTLNLRVLSFEERVINSMNGRETSSFISEEEVIGRDGDKTVIVQMLLDADHVEAASVSIIPIVGIGGLGKTTLAQLAYNDKDVQKHFELKGWACVSGISSVEELSRKILIAVSLVTDEDDYQQLNMDQLQSCLWEVVDDKRYLLVLDDVWDEDRERWLVLRRLLFGGKRGSKIIVTSRSGVVAQNLGTVQPYELGGLLEDESWALFKSLAFKEGQQKRNPRVTTIGKEIVKKCANVPLAIRTIAGLLYSKDTEQEWEC…
Spo24782	chr5	5435875	5442007	-	C23	N	AAA_22;AAA_17;AAA_2;AAA_18	NA	N	MPFHSFLSLRYSASSRRIQFRRLRQSNPTRCRNPNSKKMSSPMEISVSKPESTETVAETETIKIANGVVLESNVPAQTQMIPKHSPPPPPLPSVASEVAASPSLPDDKFLVSVEVCLKPSSTARLDDVRTCVERMLETRCLSYSNGPVPIPKDDQCLVENVQSICICDTDEWVKNGEVILFWQVKPLVHVYQLSEEGPCEELGGDGQNSSFNEWTLPAKEFDGMWESLIFESGLKERLLRYAASALLFSEKGVNPFLVSWNRIILLHGPPGTGKTSLCKALAQKLSIRFSSRYPQSQLIEVNAHSLFSKWFSESGKLVAKLFQSIQEMVEDENNLVFVLIDEVESLAAARNAALSGSEPSDSIRVVNALLTQLDKLKSSSNVIIMTTSNITAAIDIAFV…
Spo25232	chr5	7926113	7931024	-	single	NL	NB-ARC;AAA_22	NA	N	MAEGFITEAAMAILTTVLSRTAEEVKLPWSFKNDQKELEKKLKRIHMLLCGSAGIRFNNPLVDDWLSKVKNVAYEADDFIDEVAYEALKQKLKFRNQSQFKKKLQFFFTVGSNPIVFSFQMGHRVRKLMGSIEDVFKDAQVLGIKPVDIAAGSSRSVPVLEDVQLQVQRELVASRGLIGRDQDEANIIKLLCHPGNSDRDLSVVGIVGMAGLGKTALSKRVCERNEVTKHFEKRIWVCVSHDFEVKGILEKMVELVDEQSCNRSSYQATITELQKNLRGKRYLLVLDDVWDTISSVWESFCSILQDIGGSKGTMVLATSRSSQVLATMEIHNEIQTLTTWHGPHIHQLKGLTYTDSWSLFQRRVHRIIDVTRAERMVTKCGGVPLAINVLGDLLRHRCS…
Spo11479	chr5	37221412	37224681	-	single	NL	NA	LRR_1;LRR_7;LRR_8;LRR_6;LRR_7;LRR_1;LRR_6;LRR_1;LRR_6;LRR_1;LRR_6;LRR_7;LRR_1;LRR_6;LRR_1;LRR_1;LRR_8;LRR_1;LRR_1	N	MKKMGIQGKWLWMITVSMLIIGFQVYACWEQERTALLFLKATAENSDRFFDWNDDRKSDCCKWDGVTCAANKRIISLSLGFRFESEKGWHFNVSNFLPFQQLQGLDLMLNSVASWTRDKGSKKLSSLQNLVSLNLTACNLTNSVLSELSGFPSLKYLNLEANQLMGSIQLHDIEAISKNLEELYLRNNYISSIRNDNDCVQKHKFQKLQGYGNTSCFSGLPSLRVLDLSYNKLAGEIPLWLQNLTTLETLDLSENQFVGNIGSSSLVHVLSLEYLALSNNHLVIPGSFQSFANHTKLKYFIADSNHLVHEVSNRDIQPFTHGLHILSLSNCALFAYPRFLYDQRDLRIIDLSDNTLHGEFPLWILENNSRLDTLILRNTSLSGSLQLSSLSSHANINLI…
Spo08295	chr5	40968658	40971646	+	single	NL	NB-ARC	NA	N	MAVTDLFAGEIATELLKHLIAIVRKSTLCRASAEELIHHIHELLPIIQEIKYSGVELPQFRQSQLDRISETLRSGMELSNKVLASNRWNVYKNLQLARKMEKLEKKVSRFVQGPMQAHVLADVHHLRFDSAERFDRLDGSTRRIESQLSSLKIGGTAVAAAAAAAAVGGGWVEEEMRRVEELQGMFEGSLGNLALSLEVGVKKVKEIVMGKCDGVIGISGIGGSGKTTLVKQLCRDHQLKSYFSDRILFLTVSQSPNVEELRLRVWQFLSETEYMDSKSGAGALVVLDDVWSLSVVEQLIFRVPGCKTLVVSRSKFPSVANQTYEVELLNNTEAMSLFCQSAFGQISVPVSADDRLVKQVVSECKGLPLALKVIGASLRGQPPMFWISAKKRLSRGEPI…
Spo06029	chr5	43520690	43523678	-	single	NL	NB-ARC	NA	N	MAVTDLFAGEIATELLKHLIAIVRKSTLCRASAEELIHHIHELLPIIQEIKYSGVELPQFRQSQLDRISETLRSGMELSNKVLASNRWNVYKNLQLARKMEKLEKKVSRFVQGPMQAHVLADVHHLRFDSAERFDRLDGSTRRIESQLSSLKIGGTAVAAAAAAAAVGGGWVEEEMRRVEELQGMFEGSLGNLALSLEVGVKKVKEIVMGKCDGVIGISGIGGSGKTTLVKQLCRDHQLKSYFSDRILFLTVSQSPNVEELRLRVWQFLSETEYMDSKSGAGALVVLDDVWSLSVVEQLIFRVPGCKTLVVSRSKFPSVANQTYEVELLNNTEAMSLFCQSAFGQISVPVSADDRLVKQVVSECKGLPLALKVIGASLRGQPPMFWISAKKRLSRGEPI…
Spo14719	chr6	36203265	36207505	+	single	NL	NB-ARC	LRR_8	N	MESVVLPLLVETAKPMVNAFQNWFTDEINLVVWGFRKELKKLQRKIQPIESIVLKMNDADKTVESWLRNVVSILYNVEDMLDVLAYEKQRDFVMKTRPKTGKTRHLLWPLKRLYYRRKIGNWISRINTNIDEALKEAQTISQLRGLMHSPLPAATNIITSQGAAAEDRLQHLRRNVDMSLIVGRDSDVDSVVDKLCNPSQDSYNVSSNRLSVIAIMGIGGIGKTVLAKKVFEDKRVTDNFTERIWVVAPTVFTTEGILNKMVEYIYMSSSETVSSSEIAVRKLKNKLDGKKYLLVVDDVWDEDQEMWDATRSSLESIGGSHESMILVTTRATDVAHKMHAFVHHLPKLLADDSWSLFKEVAFANMSPEYISIFETTGKNIVEKCKGVPLAIKSIGGMLQ…
Spo09767	chr6	42535412	42539740	+	single	NL	NB-ARC	NA	N	MAESAVLPLLAEAAKPMIGVLVSRVTAEIQLCRDFKRDLSELQRKIQIISSTVLNMTSATNTRSSSSSNTMELWVRDVVNIVHNVEDLLDVLAYEKQRQVVMKRTFLWPLKQVYFRRKISRWINRINTITGEALIEAQTIIQLKDLVHSTSPLPTATNFITNEGAAAAAENRLQQLRRYVDISLIVGRDSDVDSVVDKLCNPSKDCYNTSNNCLSVVAVVGIGGIGKTVLAKKVFEDKRVTTKFTQRIWVVVSENFNLMKILNNMLESVDMNHSVTTSSREVAERKLKENLDGTRYLLVLDDVWNSHQGTWDVLKSSLESIGGSQESMILVTTRDNAVAQTVHAFVHPLPELTEDDSWYLFKEVAFAKISREYISIFETTGKKIVQKCKGVPLAIKTIG…
Spo23412	chr6	43498415	43501888	+	C8	CNL	NB-ARC;NACHT	LRR_1	Y	MAEVVLFGIAEEILKNLGSRALDEIVSAHGFKAQFENLKNTITSIKDVLLDAEEKQADDHAVRDWLERLATAVYAADDLVDEVSTIATRQQLMDRNTLSEKVQTFFFWPNQSVFAKVSRKMKTIREELDVIVKDGTWFDFARRPHEVGSRMSSSREAEVVIGRDGDKKAVLEMLLASSSTDEKHENEMLPVIPIVGNGGMGKTTLAQFICNDPQVKEHFELRLWLCVSNVLDIKVIIRKILLLVTNMETHKLEIVQLQGLLRKVVGDKKYLIVLDDVCNEHCEEWSKLKALLKIGRRGSKILVTTRSREVAEMMGTLRAYVLQGLSEERSWDLFEKTAFKLGQAQPKPHLVEVGKEIVKKCANVPLSIRTTGSMLYGMEDSKWLSIKDIFVAKISANQS…
Spo23411	chr6	43506498	43510026	+	C8	CNL	NB-ARC;NACHT	NA	Y	MAEAALFGIAEEILKNVGSTAIDEIASAWGFKSQLEKLKNTVNTLKDVLLDAEDRQADSHAVRGWVARLTTAVYAADDLFDEFSTVASRKQLMGGNKLTKEVQTFFSCSNEISLALKISQKIKRIRQELDDVVKDSTQFAFVLRPHHEGRVIYTGRSRRDETYSFVDSEEVIGRDDDKKAVLDLLLAYYSIDNKHEDEDEVLPVISIVGIGGLGKTTLAQLIYNDPQVKDHFELMLWVCVSDVFDIKDITLKIIMSATNTESQKLEMEQLQGRLRNEIGDKKYLLVLDDVWNENRGEWLKLRGLLKIGRQGSKILVTTRSREVAEIMGNCPPHELQGLSEEKSWELFEKMAFKLGQAQQKPHLVQLGKEIVKKCANVPLAIRALGSLLYGKDETKWISI…
Spo23409	chr6	43533213	43537758	+	C8	CNL	NB-ARC;NACHT	NA	Y	MAEGVLFCIAEEILKNLGSRAIDEIASAWGFKDRLEDLKNTINTIKDVLLDAEDRQSDSRVIRGWLERLAVVVYTADDLFDKVGTVALQKQIQGGNKLTKEVTIFFSNSNQIKFALSISKKIKTIRQELDGIVRDSTEFAFVYRPREEGSVINIRRGRDQTYSFVDADEVIGRDDDKKAILDILLASYETENEMLHVIPIVGIGGQGKTTLAQLIYNDPQVEKYFELRLWVCVSEVFDIKLITEKILKSATNAETPNVEMEQLQGQLRREVADKTYLLVLDDVWNENREEWLKLRALLKIGRKGSKILVTTRSREVAKIMATVSVCELQGLSEEKSWNLFQKMAFEPGQTQQKLHLMEVGKEIVKKCANVPLAIRTVGSLLYGKDDSKWLSFKNRSLAN…
Spo23408	chr6	43540023	43545245	+	C8	CNL	NB-ARC;NACHT	LRR_1	Y	MAEGVLFCIAEEILKNLGSRAIDEIASVWGFKDRLEDLKNTIITIKDVLLDAEDRQYDSRVIRGWLERLAVVVYSADDLFDKVGTVALQKQIQGGNKLTKEVTTFFSNSNQIKFALSVSQKIKTIRQELDRIVRDGREFAFVYRPHEEGSVISTSSRRRRDQTYSFVDADEVIGRDGDKKTILNILLASCETEDEILHVIPIVGIGGQGKTTLAQLIYNDPQVEKYFELRLWVCVSEVFDIKLITEKILKSATKAETPNLEMEQLQGQLRKELGDKRYLLVLDDVWNENREEWLKLRALLKIGRKGSKILVTTRSREVAKIMGTVPVCELQGLSEEKSWELFQNMAFEHGHTQQKPHLIEVGKEIVKKCANVPLAIRTVGSLLYGKDDSKWLSFKNRSL…
Spo23407	chr6	43548826	43549872	+	C8	CN	NB-ARC	NA	Y	MAEAILYGLAQEILKNLGTTAVNEIASTWGFKARLEKLKNTITTINNVLMDAEERQADSHAVRGWLQNLTAVVYAADDLFDEFATVASQKQLKYGNKFTKEVSTFLSSSNQIKFALRISQKIKTIREELDGIVKDSTEFAFVYRPREEGNAITSVRGRDQTYSFVDADEVIGREDDKKAILDILLESCESENEVLLHVIPIVGIGGLGKTTLAQLIYNDPQIEKYFELKLWVCVSEDFDMKMLTEKIIKSATNAETPNVEMDQLQGLLRKEVGDKRYLLVLDDVWNENREEWLKLRALLKVGRKGSKIVVTTRSREVAKIMATVPVCELQLTRLIKRKIMGLVSEDGV
Spo23406	chr6	43549904	43552358	+	C8	NL	NB-ARC	LRR_1;LRR_1	N	MEIGKEIVKKCANVPLAIRTVGSLLYGKDESKWLSFKNRSLANLSDSENGVMEILKLSYQHLHLWMAEGFIIPLNHGDQSLEELAEECFLILLQRCFFQDIKRDEWGDISSCKMHDLMHDLAIKVAGVNCKVAKFGESNSNTGIHHVSFAYRLTSSSKIPSWMLNLKLLRTFLLPEQRKDGSPLSKLISQEIISNFGCLRVLDLHNLGVRNLPSSIGKLIHLRYLNLSHNPIIELPGSITNLLNLQSLNLYNCRGLRTLPKNMRKLTNLRSLDVGECQRMTHMPSGFGELISLIKLPRFTVNRRHLPKFKSNPIFAKFSNNPNYAKLSDLKNLNNLRGVLHITIFGELKNPLLEATNANLDGKHGLTKLHIDLARWEGAYEDVSCSNHDEAVMEGLKPH…
Spo23309	chr6	43620273	43623812	-	C8	CNL	NB-ARC;NACHT	NA	Y	MAEGLLFNIAEDILKKLGSSAIDEIASAWGFKHRLEKLKNTINTIKDGLLDAEERQSDSRLVRGWLEKLAIVVYAADDLFDEVSTIELQKQLQGGSKFSKKVNTFFSSSNQFTFARSISHKIKKIRQELEDIVKDSTVFAFISRPREEGSLISISSHLRGRDQTHSFVDAEEVIGRDDDKKAILDILLASDETENENEILHVIPIVGIGGQGKTTLAQLIYNDPQVGNYFELKLWVCVSEDFDTKMLTEKIIKSATNVETPNVEMDQLQGLLRKEVGDKRYLLVLDDVWNENREEWLKLRALLKMGRKGSKILVTTRSREVAKIMGTFPVCELQGLSEEKSWELFQKMAFEHGQTQQKPHLMEVGKEIVKKCANVPLAIRTVGSLLYGKDDGKWLAFKS…
Spo23307	chr6	43632144	43632887	-	C8	CN	NB-ARC	NA	Y	MAEAILYGLAQEILKNLKSTITTINNVLMDAEERQADSHAVRGWLQNLTAVVYAADDLFDEFATVASQKQLKYGNKFTKEVSTFLSSSNQIKFALRISQKIKTIREELDGIVKDSTEFAFVYRPREEGNAITSVRGRDQTYSFVDADEVIGREDDKKAILDILLESCESENEVLLHVIPIVGIGGLGKTTLAQLIYNDPQIEKYFELKLWVCVSDLKSLPRECLHQLPSLVIRDVHLVSTEYRPCGL
Spo03774	SchroScf_00149	269808	276499	+	single	CNL	NB-ARC	LRR_8	Y	MAIGETFLSAFLQVLFEKLMSPGVNMFMKLVNRGGIKQEQQQTLKQWEKQLRMIEAVLSDAELKQVESNNNNNGVKSWMMDLQDLAYDLEDVLDAFATQAQFYELMIKQDNHARVSNSNSNSNSNSNSNSARLTNNNMVKFRLTGFRRLQHIYQVQSIVVGGAKAVEHLSLMFNTGQDFSARIEEIDQQLKEILSQTEGLGLSVHLMHQQVTPQRTERQWKSWRESTSLLCEPFVYGREGDRIEITHRLLNDENSSPGNNYVVIPIVGKGGIGKTTLAQLVYNDEQVDVFALKAWVYVSQVFDAKRITTSILNSITGETNTFCDLNQAQVRLKQVLTNKRFLIVLDDMWTGKYSDWNDLRTPLRAGAKGSRVVATTRSQKVARIMNPHPNSMISLEYLS…
Spo04793	SchroScf_00795	191797	192915	+	C20	CN	NB-ARC	NA	Y	MECVVLPLLTEAAKPMIEVLVSRVTAEIHSFRGFEKDLSKLQRKIQIISNIVLHMTPTNTNTNSRDPVELWVRNVVKVIHNVENLMDVLSYEKQHQVVMKRRLRTSFNGKTTKLLFWPVKRVYFRLKIGKWISRINTNIEEALKEAETISQLRGLTHSPSLLPAATNIITSAENRLQQLRRNVDMSQIVGRDSDVDTVVDKLCNPSHDFYNVSSNRLSLIAIVGIGGIGETVVAKKVFEDKRVMDNFTERIWVVAPAVFSSEGILNKMLEYIYMSNSETVSSNVIAERKLKKNLDGKKYLLLMMFGMKIKRCGTQREVHWNVLVVLTKA
Spo04794	SchroScf_00795	192954	195608	+	C20	NL	NB-ARC	NA	N	MHAFVVHSLPELSEDDSWSLFNRVAFAKMSPEYISILETTGKKVVQKCKGVPLAIKSIGGMLQKRSHPYEWEKIERSEIWDLLEGDTGILPSLMLSYKNLSSSFLQKCFSFCATLPKGSHMGKSWLINNWMALGLVQQYENRDLMEDIAEDYINALLSISFLNVEERDGMGEIVWYGMHDLVHDLARSVSKHELLLLEADNQVTAISDVRHLAIYEHKELKTDCWDKEKVAIENLRTLAIYKNSPGGLLKHVKYLRVLDLEDMGLKEVPECIAGLKCLKFLGLVNNPIKEFPEFITKLFNLQSLHFNECDQIKEVPGGLSNLVNLRHLDIPGLIKLPRGVIGQLTCLQTLPILGVREGGFQISELGGLPHISDKLEIQGLELIKSKEDAKSASLSEKSR…
Spo25831	SchroScf_00853	93407	96895	-	single	CNL	NB-ARC	NA	Y	MSDPVSLLAGPIITKIIELGFSFGKNKYDQLYGVEGEMEKLMSNLSSIKAVLNDAERCCSDSKSEQLVDWLSKLRDASLDVEDILETYAIEASIIQKQRLTTPFAWLSSRSDAANKIKKMVTRMDIISQEKTNFHFRPGDYGGTDWTPQGNRIGLREMSYLRDTSDIVGREEEREEVVSWLLKEEEEEEEEEDEAGNNRRVPVLPIIGMGGLGKTTLAQLVYNDERVYKKLDDVCHFKVAMWINVSVDSSVDKILREMVEILTEMRHDMIPRSSIQSRILEVLDGKRFLLVLDDVWVEKLDWEPIHDFLKLCPKGSKILVTSRNGNVTKIMGASHTHTLGQLPEERCWDLFAKRAFPDGAYSTDLEEIGREITRRCNCLPLAVKAMAGLLRGDNDVSKW…
Spo18388	SchroScf_00907	225129	228382	-	C21	CNL	NB-ARC;NB-ARC	LRR_8	Y	MAVEAVVSVIIQKVIDLLRQESINFDKVVDQVEDIRIELRKMRGFLTDAEERQENDAEERQENEAKKWAGKYLETVYNVEDIVESYVRIVHKKKKKSSLFQNYGFYFHDLTACQKLRKRMKQEKENVKKLKEERPGCVEDASLRGISFGEEQKQLVLDITSEQNLDNLSDNKLKRMLSGLYEDDSNFVGFKDDEKSLLKWLTDMDCKIIVVVGPLGSGKTTLVKRIYNHKSIKEQFACHAWLNVSEERDFKDVLLKVCNQVNKKRDNELAVVEEGKLKESWELFLKSLRKEEGSSVISRNTSLRNQILEKCQGLPLNIVLLGGFLSTKKMRDFYDAHQDWGKTWVRTEKCFDDLVRRNFVKISKFRSDGGPKKCRLPGYLRDLLSPKAQEISLFHIHDM…
Spo28296	SchroScf_00907	230290	231723	-	C21	N	NB-ARC	NA	N	MAENDTHLAIENAVEQLEQAPAVVKEMHKLKSLRTRLRAMGLKLEELDGPEFDQDVDEWLNQVREVAYKTQEVVGSIVGETNHQNQKSKLGRLLSGSKVTKHHVKKIGGIEEEIEGIEKCFKDSNKESHHSHRSISFKIDEVVGFNDAQETLVRKLIGDAKSKCEVLLIHGKAGSGKTTLAKMVSNHGRIKEHFGNTEWMSFPQQLPLEDFLFRNLSNQTDCVSKNELKARFCESFKGKRYLVAIDCVHNCDKLDELMSLFPDESNGSRILLASRVSQTDLPVSFSYQVKPLDENQSWELLSRKVGEVKIHPHLEKLGKRMVEKCKGSPGEIVAMAANLNCSENTEQMWSKILEAFEYDDLSKYKDLPNKDLKLCLLYFGLFPEGARISAKQMIQMWIA…
Spo19977	SchroScf_01010	70414	85927	+	single	NL	NB-ARC	NA	N	MYSRSAMMEELRREVDEFGHVERDVQEKVNKLLDAGKEIDEQVTKWLEEAHSISTNVKASWLVDEKAKSTLANRLFRRNHLSKKSKDDILKMKTSMSDSMAQGKNILLVCFSEVPIGIDLVWRDDFVEFKSREIAFHEIMEGVKDEKVGIMGVIGMGGIGKTKLVVEIGKKAQEKKLFDAIIMTTVTQNLNVKGMQGTLADMLGIVLNEENESGRADELRARFKKFKRFLVILDDVWEKIDMDIIGIPSPSNHRGCKVVLTTRREKVIEDMCCTSVCLGVIEDTEACTLFCTYAGLRSMSTKAKQVVSECAGLPLAIVTVGSALKGKSSEDYDDAVHKLSKSSFTDIESADRNVYSCLKLSYDYLGDDGTQKCLLLCSSYPEDSKISVEELTRYAYGLW…
Spo28343	SchroScf_01225	192153	194210	-	single	NL	NB-ARC	NA	N	MESVVLPLLTEAAKPMIEVLMSRVTAEIHSFRGYEEDLSKLQSKIQIISNTVLHMTATNTTSSSNTMDFSWTIWISDLKDFNIQRILNKMVEFLGRGNYEDASSEIAIRKLQEYLSGKRYLLVLDDVWNTHQETWDTMRNSLERIGGSIDSMVLATTRGDNVAETMHASVVHRLSHISEEDSWSLFKEIAFANRPEGDVFALEAIGRKIAEKCKGVPLAIKSIGGLMLRKKTHSEWMTIEESSLWNISFDETGILPSLKLSYDYLSSSFLKKCFSLCAIWRRGIWFERYDLRDRWMALGLIQKSNDENTTLEDIGDAYFNELLSISFLLVYERNELGDPFIYILHDLVYDLARLVASHECLYLESGKKVNNVLDIQHVTVVGHAEITWNFPDKLVLENI…
Spo25335	SchroScf_01274	82823	86297	-	single	NL	NB-ARC;NB-ARC	LRR_8;LRR_1;LRR_1	N	MDVSGGLSLVQTVLQLLGSPIWMEIQAVLGVESQLDKLKVTMSTIQNVLLDAEVQERLHHGHRSNVERSRLEGLKEALYQADDLLDEVHSAFTWSREIKNIGEELDDIVKDHQHVFGLTYPVGLEHNRVRKNPRETHSFVSEEEGVIIGRDDDKKTIIKMVLNATIGEDLSIISIVGIGGMGKTTLVGLVYKDEEICMKFPLKMWVCISNDFDVKALVGEILAVLKPEFKQDGLNLDMLQIKLRKELDEKKYLLVLDDRMALKPEEFSVKPHLVEIGKAIPHKCANVPLAIRVLGSLLRGQGESMWQYLKNTDLINIKQDEINGILPVLKISYYYLPFHLKSCFSYCSIFPKDYIIDKEKLICLWMAQGFIIPSDGDSFEDVGEEYFTQLLQRCFFQDV…
Spo14320	SchroScf_01275	104755	108870	-	single	CNL	NB-ARC	LRR_8;LRR_1;LRR_1	Y	MDAGTVLSAVQTLLAALQCSQLKEALSIFGYKSQLDDLQCTVETINAVLRDAEAKQELSHQMQDLIEKLKDAVFEADDLFDEFVTLAKQKQLLKADGSLSKKVSHFFSRSKNPISVAYRMSRGIKDIKKKLDTIAYNTQFNNFKHDPEPIKKRRPETCFYVNAVEIIGREADLEKIVDMLLNPIVERDVSVLTVVGVGGLGKTALAQLVYNNPRITSAFPLRSWTCVSDQDQIELDVKEIICKILEENHDNSTMNKVQSKLEEKLAGNKYLLVLDDVWTEKRHQWCDLEKLFDGGESGSWILVTTRSHKTATIVGGPIYELQGLSEENSWRLFERAAFASDHSKPPDELVEIGREIVDGCAGVPLAIRVAGSLLYGQDKSKWQSVQEIGLASTRESEDS…
Spo19660	SchroScf_01277	26664	35017	-	single	NL	NB-ARC	NA	N	MRHEEKARTSSLIREPIVYRRDVVKTEIIQQLLKDEPCCEDYMVIPIFGIGGIGKTTLALSVYNDELVKTHFDVKAWVCVSYVFDVKQITTTIINSATQATENFSDLNGAQENLKHLLASKRFLIVLDDIWSDEYDPWDQLQTPFHAAAKGSKVIITTRIERVAKNRLRRQNQSPIFYLKGLSDDDCWLLFQKHALVDPDLVEIRNEVLGIFKGLPLASKALGGLLRKKDKSKWPKILTSNIWSEECGVLPALRLSYHHLPQYLKRLKELPESTSKLCNLQTLMLKDCRFLRKVVTNMELLTKLRHLDTDQTDLLEMPAGIGKLTNLLTLNQFFLTAESGRMICELKNLKCLSGSLHISGLQHVVRSEDAKEVRLYEKLGLDMLKMSWGASTHEVDHNI…
Spo28360	SchroScf_01431	160384	160653	+	single	N	NB-ARC	NA	N	MLVERLIIGREADVSVVSIVGIGSLGKTTLAQLIFNDQIIQQEFTLKMWVCVSNDFNLKNLLDQILNSATDYETHQGVRELQKLQNDLY
Spo18588	SchroScf_01661	72415	77434	-	single	CNL	NB-ARC	NA	Y	MAEAIVSDVVVKLLEYLGESVVEDIAPYFNRRKKLKELEQLMGMIQARLLDAERLREEENEALIKLWLKRLKQVFYRLEDLFEEVVVADQDNEKIPRGKLTKPLHGCSSCLSPFKVNKKMALEGKASMEELKAITSEMHCLNLIVHSVDVQPSVSLVSRRETHSFMLEEEVIGRDADKKEITAMVLDCDIEGGSISVIPIVGIGGLGKTTLAQLVFNDDNIQKHFELKVWACISQVSSLEEVARNILKSVNRSDCHQLNMEQLQCGLREAVNDKKFLLVLDDVWDEDRERWLCLRRLLCGCRRGSKLIVTSRSRVVADNMGTVEPYELGVLQEDMSWTLFKSLAFKQGQDGNNEHLTSIGKQIVRKCGHVPLAIRTIAGLLYVKDTEQEWENFKESELC…
Spo27128	SchroScf_01755	80500	82977	+	single	NL	NB-ARC	NA	N	MASLGNLEPLPLVKDAPYQLEYPSGDEGWNSFKSIAFGYEAAGEFRPENIKLNIAWEIYNKYAGMPRLLKNIAILLHNRGNWEYITDIQLKSIQDPFQTILSKLNLDSYKHISPEIQHCVKYCSLFPEGYEFNKVDLIHLWDAQDYLSTTPARPRELVGDEYFEELHNNGYFFKKNKADTNISVISYLMDSLVNEFIRSVTEPVICRAVDEAIGEANKNNVLHLSFIVDKSEWTVPSWIAEANKLKSLLFLPGTSRESAIIGSIPNIDRVLSKLSMLQALDLAAVNCEDLPEFFGDLNELRYLRLGVSSEYLPESITTLTKLQTLDLRNSNVVVLPRGFHRLVGLKHLYTGDRLMDLPPDFGKLTSLQTLDVFIVGENNKLDALAELTVLVGKLKIRYE…
Spo01468	SchroScf_01785	45491	48326	-	single	CN	NAD_binding_2	NA	Y	MQHLCSGFFPSCDELVEHGASVGETPAAVVRKCKYTTAMLSDPSAAILVAFDKARVLEEICNGKGYIDMSTVDADTSVKISEGLDNLCAWKIQLRLSTREHICRNLQKKKMAEAIILPTAKLVLGKIASGPSDLYVTEEIKGAKSVKKDLKIIADKMEAICAVLEDEEEEFTSKANKIWLRDLKSIVYDIDDLLDEVAFDALERRVN
Spo20029	SchroScf_01803	50188	52647	+	single	N	NB-ARC	NA	N	MVGMGGIGKTTLARKVYEKVRKDFDVYAWVIVSQSYKRRDLQKLLKTIFNQVQREPSLEPDASQESIITILRTSLQDKSYIIVFYDVWHIELWRLVKATLRSNNKGSRTLMTTRENNIALEWEASVGVHVFDLKPLPKQEAWDLFIHKIFGKGKCPRDLEESSRDMVKKCKVLPLAIVAIAGLLSTKKKVPSEWNKMCNSINRVSYKINKLGKSLEDAAEDYVNELVNRSLVEVDIEGNNALGPKILNICSKRKLIPESEILNIVRIGNEFRNREFHQKRIVRISIGRGLLDEGPARSQVRAQQAKRPNMELPQPRQAQRKARPSKAIGARGLMLVGCEAAPARVGRKACAGACVPRGRATLVFVTNPNPIGIRALIKS
Spo04030	SchroScf_01829	15430	18291	+	single	CN	NB-ARC	NA	Y	MADSILTNLVQQLGAIAVEEYNVLSGVGDELKSLENELRFMKKFLRNSEGKHQDHELVSELVEQIKVVAFEAEDIIETFLLNVERQQRRSTFKKVLHSAEHAIMLRGVAKQIGGIKTRIDDIYANKEKFGIEIGEGSMNPHFEASLHRWRKDVDEEMVGFVDVADTLLKQLIEGSPALEIISIVGMGGLGKTTIAKKLYNDRLIIDHFHSRAWVSVSEDYDTDQIIINILNRVMPDKEGLEELNTEKLKEMLKGYLKDRKYIVFLDDVWQPHMWDEVKSCFSNKGNGSRIVITTRIAQVARHASPREPHFLRFFTPTESWELFEKQVFRGDPCPSHLNPLGTEIVGRCKELPLSIVVIASMLASQEKSQRIWERTLKDVSVHLGKDEACLEILALSYHN…
Spo14134	SchroScf_02007	16161	27487	-	C26	CNL	NB-ARC;NACHT	LRR_1;LRR_8	Y	MVGSSACFYNSYTTSRNSLAILEQKVRDLKQLLEKIELKFRGNGVLRPDPSEWIRNVNTFLEADRKMDLGGHLHESCINCCLVCKTWKLILNSTRKADKLLKEGEDIEVVGIRRSGSRTTDFFGEDVENISEMIWNEVSQETGVQVVCIHGIAGVGKTVMAAAIHDKALQNMEDNFQNVIWISIEYGWVMKDIQEEIGRQLPSDLSDCTDDRVRAERLQAVLTSKKFLLVLDSFPMWQDLNLDHIGLPRSSNSWKLIVASRSYSACIKVRERISATNIIYEIKPLPQDKAWELFEHVAGSNLGRLNDEIIQDTKLAVIDLNGLPSAIEMFAKALKEIPDDNPTRIIDSWKRELVSLSSSGSLLGRKGQEFFNGFKDIFEKLEQVELSCFAYCLLFPKGY…
Spo14136	SchroScf_02007	33824	41998	-	C26	CNL	NB-ARC;AAA_22;NACHT	LRR_8;LRR_1	Y	MLANEVITLGAAIFGLLTSIAGSTACFYNSYKTSRINLSILKVKVQNLEILIQELQQKLNGIDVLKHDPREWISRAREFLETVNISDLESRLNENCVGGQLPNFCSRFGALKSIEESNHGLDVLLDSGKNVSREIKVKGSIQPEVNIVGNARKEIKKRIWEQVSQAETAGIVCIHGMTGVGKTAFAAAIHNKALKELTAFENVIWVNVENGSGLKHIQEELASKLQVHLPGTTVNKETLRSALMQRGRFLLVLDSMWQAFSLHDIGIPEPVAGSKLIVTSKTYSVCRKITKNIKSREIYEIKPLLEAEAWDLFQGEVGPNIVNLESETVSIAQRAVKNLDGLPLAIKLFAETLSEVHDDYGSGIDAAWKDELFSLSRSTSLLGNKSQELFDCFKYSYEC…
Spo14525	SchroScf_02052	80799	84254	-	single	CNL	NB-ARC	LRR_1	Y	MAEAVLFNIAQQLLNNMSSAAIEEVASAWGYKTQLVKLKNTINTIRDVLLDAEQKQPNSHAIRGWLQRLRVAVYDADDLFDEITSLTTQKDVCLFFSKINQLHFGSTIARKIKHIRENLDDIAKDGMTFGFRLRVDEEGAMGRKKREQSYSYVREEDIVGRDSDKVAILGMLLSCNVEEVVSVIPVVGIGGLGKTTLAQLVYNYEKVEDHFELRLWVCVSDVFDIKVIVEKILASTTYVKPGDLDMEQLQRQLRNCIGGKRYFLVLDDVWNEDREEWLKLRALLFCGGPGSKILVTTRSRQVASIMATGSCYDLRHLSEAESWFLFGKMAFEPGQESKDPKLVEVGKQIVRKCANVPLAIRTVGGLLYARDQKRWLAFKDNELAKITETENSIMPILKL…
Spo11289	SchroScf_02295	57094	60437	-	single	CNL	NB-ARC	NA	Y	MADVGIVLTVAQTLFAALECSTLKEIFSIWGYKSELEDLKETVSTITKVLLDAEAKQEFSNEEQYWVEKLKHVVYDADDLFDELLTLAGQKQQNARSKVFEEVRDFFSSNNQFGLAYSMSRRVKKIKKKLDAFTDNHRKFGLAADSHHSIWRRVESCSYAYMGDVVGREDDLKDLLNMLDSDFRDDVGFLTIVGVGGLGKTTLAQLVYHDERVKHEFSTRLWVCISDQNGELFNVKTILAKILESATSKKHEGFGMDQLQSELQEELGGKKYLLVMDDVWNEDRYKWLDLRKFLILGGRGSRVVVTSRSKMTAYIVGSEHSTFELKGLSKVNSWRLFEMTAFGTGDNQDYPAELVEIGEKIIENCHNAPLAIKVVGSLLFGQDTIKWRTFQESGLARIR…
Spo20548	SchroScf_02315	47783	61951	-	single	CNL	NB-ARC	NA	Y	MTLGEAALSAFLQVVFDKLMSPNLLNFLHQTDIHETVRKWSKTLLKVQAVISDADQKQMTNKLVTMWLDELQDLAYDLDDILDEISTEAQLCESLPKQENSSGILDKLIPVYFTALIPSKFRFNRNIESEIESISRRLQDIVCQKDELGLLEFGVQERNEAKGGIGKTTLTQLLYNDGRIKKHFDRKAWVCVSIEFDVLKVTTAILNSITGGNTSYNTLNQAQVALHEILMDNRFLIVLDDVWSEIYEDWNSLRIPLRVGAKGSRILVTTRNSVCASIMGTTRNHLTLEPLSDNDCWLLFQQHAFDGVDVITNSNLVILGKKVSEKCKGLPLAAKTLGGLLKSKAEVDEWEEILHSDIWKLQDSESDVLPVLRLSYSYLPPQLKRCFAYCSILPKDHEF…
Spo13140	SchroScf_02420	5603	8740	-	single	CNL	NB-ARC	LRR_1	Y	MADSIVSDLVGRLLGYLGQSAAGKVASYFGGRDKLKELEHTMMMIQARLSDAERLCEGEDGALVKLWLKRLKNVLYQFEDLFEEVSFYDKDMELRSANSLTNAVCYPFSKLSLLKMNTRVTQDVEFVMKELEGITSDMHRFHLRGDSIQGQRSLNLMSSRETHSFVLEEEVIGREENKNEILEMLLKSDNIGNELSVIPIVGIGGLGKTTLAQLVYNNNSVQQHFELRCWACISEICSFEELVRKVYVSIVKHDCGQLSIEQLQSHIRETINGKKYLIVLDDVWDEDRERWLSLRRFFCGGKQGSKIIVTSRSKVVALNMGTAKPYELKGLSEEKSWVLFRSLAFRQGQEEKNPNLTSIGKEIVNKCANVPLAIRTVAGILYTKDTEEEWMHFMDSDLR…
Spo22220	SchroScf_02493	8497	11238	-	C28	CN	NB-ARC	NA	Y	MPDPCCATYALYTYEAQREKLNQLEEKVKIAKEKLATLERQAEGIAVPNNEALEWKREAENTLTELETNITHLKSSIEATCISGCLPNCCRRRAARKLVQGETEKVDKLIERYKLVVKGKLCPHSDIVQRARVDDIQEIWECISQRNEVRIVCIHGIAGVGKTAVAHAVCNKALFDDDKDRAIKIRDEFVRMKKGLVMIDFLWENFTLRDIGIPEEEAEAGVVCKLILTSRSRLTCSRIRKDEYFEIKPLSDGWELFAIGLGRPLPSLESEAQELLQKAVQGLLDNYIDGYPIDQQLPEGTLELYLSGCSGSGSSSIGPNNTLEKTGIDFQNLKVLNLFDCSSLTYLFSFEMLHCLQSLEKIHVRNCWSLSMIIKPSVSSDPHTDISCRILKIQELILI…
Spo22223	SchroScf_02493	32221	40353	-	C28	CNL	NB-ARC;NB-ARC	LRR_1	Y	MNEDRFEMWVQKEYSVVDSWSKRGGVPDEGSKVDAEWRDTNTHQGKLAAYDPDTKSIIFFTMMEILPLVRPFRSWGDWFSWKKSESRRHIRFYPNQLAFVIKNTGVNLAGNRLTVQKRQIHIKKRGNARSMLCKYKGRFKTQTRQPRTKYAAFYSSQLFSISLKIASTKVFDGLVNGFISPHVRDAYAPYTYEAQLEKLNQLKAKVEIAKDKLATFEGQVKGNAIPNNDAIQWKQEAKDMLKELERNIKNLESSIEATCMTGCLPNCRIRRAAKNSIQENIEKVDKLIEKYNPVVKGYRWSHSDVVHETRGNDIQNIWDCISQKNGVRVVCIHGIAGVGKTAVAQVVCNKALFDVQETFGYVIWVEAEYGIQLKNFQEKIMKKLNIELIDTDDDRDRAI…
Spo22946	SchroScf_02555	42282	45444	-	single	NL	NB-ARC;AAA_22	NA	N	MASTILEIIITPITELAKLLVVPLQHEVGYILKFHNNIEDLKSKTMELEIKRETAKCSADAARRRGEATTLDMDQWLRKAEMILTDVHKLLGGLEEGESGNSKICSTNLRRRYVSSRRAAKLVKVVNELKGNFQQIPVSQPALPPSIEMMPTGDFEAFESTREAMGKIIEALKNDDNQVLGVYGMGGVGKTSLIKEVAKYTKITNMFNEVVIATVSRNPDIRKIQRQIAEGLGLQLIEETEHLRSLRLAERLKQQSRIFIILDDVWERLDLSQVGICICSGKGTSNCKIAITTRNLDVCSEMDCSVSIMVNPLSLQDSWNLFKKFAGNVVESPDLNSLANEVAKECGGLPIALVTLGRVLRNKEPRFWDDAAYELRQSRPLNIKGMHEKVFSCLKLSFD…
Spo26123	SchroScf_02632	19785	22130	+	single	NL	NB-ARC	LRR_1	N	MAEIMLLIAKSTLGKIASFTGDLIISSVTKEMKAVMSVKKDVENIGNKLEAICAVLEDADERQYVNNAFHIWIRNLKRVVYDIDDLLDEVAFDALKHRVNGSHLSSLLRYISPSSNLLFSLQLSHKIRDLRENLENIVANRNEFGLTEHLVERSADEDNWSTFNRVPVVNRPDIVGRCIAEKEILEKIGAVRKYDNLYVLPIVGMGGIGKTVLAKLVYCDVKHFDVKVWVSVSEKFDMNKIIKGILEYSHIRSCCSVSNNVEMGLRQVNKFLSRKKYFLVLDDVWEDKIDEWRKLRNILAVGKKGSVVLVTTRKRQVASITKTVDTYYLDCLPNDVCWDIFKQLAFEKDEEKRYPNLTGIGLSIVEKCHGVPTVVKSLGKILRNERDNQEWHRIAQMDN…
Spo11223	SchroScf_02638	24574	32211	+	single	NL	NB-ARC	LRR_8;LRR_1;LRR_1	N	MVAAVRTETGEEDKDKKFERRKKKEDTEGRERRVTERRRRCMPTVVAAGCACTGGAAVRDAEMDVGTVLSAAQTLFAAVQSSELKKTCSILGYKSQLDALQVTVSTISTVLRSAEAKQELSDEEIIYVEDLKDAIYEADDLLDEFVTLVEHKKLTEGDKKMRLFSVFKELGVAYKMSSGVEKIKKKLDAIAYNNQFRFKLDPEPTGKGRPESDSCVNAVDIVGREGDLEKIVGMLLDSNVQHDVSFLTIVGLGGLGKTALAQLVYNDARVTSTFSLRLWTCVSDQDKKEPDVKEILGKILASATGRKHEDSTMDRVQSQLREKLANHKYLLVLDDVWTEKRNQWCGLVKYFIGGQKGSRIVVTTRSQKTAKIIGDSSMYELQGLSEENSWRLFERMAFG…
Spo06460	SchroScf_02938	12588	15515	+	C29	CNL	NB-ARC	NA	Y	MALEFVSGFVVSSLLQELVDKIKASAADTIALAYSSDVEEELKNLEATYIKAQSLLDNVDGWDLVSSKLHQDWVADIRRACYETEDFTECLKLEFYQKGDAGFLRSYWTKWGLSSKIRDLQRNLNSLTNISDQFTARSHGVSNERYLAVVKEPMIVPDDESFRRKQDKENIIQLLLHSCSSSAVIITGMFGVGKTTLAHVIKNDSRIHHYFDHRLWVSVSGDFNMMKVLGSMLLDLQLEQIQDINSIPSPAFPEQQYARLFQRLCKERKVLIVLDDLCNFGKPQDWEDFQSLLLDPSCVFGILITTRNPKVATTITSLSSISTASYYLQQMSDEDCGLILQKKAVLAAVNKRTRCGRSMSEAIAVQIAEKFCKGLPLIANIIAHQFSLKQDHSWPIIED…
Spo06462	SchroScf_02938	16406	18519	-	C29	CNL	NB-ARC	NA	Y	MEYMDTPEITSTSKKPLLPLSSAKKLTSKTHALPEKKSTKGTLPQIKVTTTKPEIIYADRWNFRSLVQRLTGRSAKDTDRESDQLVLKVSKKSKWYEDMYNCISSLKMLECSVNVSQECLDCLVYCSLFPKDYEIDRDTLFQLWIAEGLIKEEPMEDIASSYLKALCDRGKCISLLREYYSTGKVWYKVNSFQIPEKVLQNSKITPVRLLISDDPASVLSVTETEHFHVALQRLLPKDLHVLGRFSKIRTLLLLRNHKANNVERIPYDFFMSLQNLRALDLSRTKVSDLPSSIAPKLSSPDCFTKSHQEANMPSTSPETIEFLLNLQTLKLRNCPRLIALPKAIRRLICLRHLDLGTLRRLNSMPTGMGALSCLRTLSEFVAGRENGCRITELGNMNDL…
Spo24583	SchroScf_03059	22292	26671	+	single	CNL	NB-ARC	LRR_1;LRR_7;LRR_7	Y	MAMPWSMTLWISKIVWLALAGWITSCLIVADDIAGSIRTGDIGAFHGFKLLMVFVALRARINRIPFLSKRANIFSAFLKPFDAMAEAILMAVTKSVLGKLASFTGDIALTSATEEIRTAKSAKKDLKIIASKLSAICAVLHDAEQRLYTNESIKIWLRDLKDVVYDIDDLLDEVATYALQCSANKGHVLIQLRYYFSSSNPFIFRLELSHKIKDLREKIEDIVAKKNEFGLTEHPVEIKPVERNPLDACAYVNMSDIIGRNDDRVGIVSMLLAIDALNHLPVIPIVGLGGVGKTALAKLVYHDEWVVRAFDIKLWACISHKFDMQKIMEDVVKSAVDDNLSGLSLGRTVEKLQKLLRGKKYFLVLDDIWVHDIAVWAEFKNILAVGKAGSVLLVTTRHA…
Spo14495	SchroScf_03457	18768	20768	-	single	CNL	NB-ARC	NA	Y	MKVAECFVDPVKSRTKLITDYETIQEDLRNQKEKLSIVVSSIHNQANQAKNNGEKVSEEVTKWLEDAQAAKVEVDAWLTNISVMETTCGPCSNCCKRCKLSKEAIQKKKVVESLVERGKSYPQVAYPSSPKGIQLISRGAFTAFESIKESFTDIIAGLGRSSTKVIGVYGMGGIGKTTLVTEVGKVAKDTKLFDQVVFAVVSQTTDIRKIQGQLGDMLGLNFSRETEIGRAGQLKERLKYENKVLVILDDVWNTIELADIGIPYGSDHQGCKILITTRREHVCESMGCQETILLSLLQEDDALKLFIKNAGVVLNDPSLALEEVAKQVIKECHRLPLALVVVAKALRGKSLEEWKTASESLQRSRLTDIESVDLNVYACLRLSYDYLKAEATKKCFLLC…
Spo03699	SchroScf_13000	792	1580	+	single	N	NB-ARC	NA	N	MVLTVAQTLLSALQTKEVRQLCSLFAHESQLADLERTVETINAVLLDSEPKHQELNSEGKDWIGKLKDAVYDADDLFDKFNTIAQKQKSVPGGKISKKVRRFFSGENQLLFAANTSRKIKKLRMKLDGIAEDRAKFGFSDVYIPVKRREETSSYVNEHSIIGRDADKKAILDLLFQDSDAAEDNVSFVSIVGIGGLGKTALAQFVFQDDMIKSSFELCFWVCVSEEFGLKEILSKMLGKSTELNLEGLQKEVRDKGARIALL
