# Supplementary material for: Draft genome of spinach and transcriptome diversity of 120 Spinacia accessions
Source: Nat Commun. 2017 May 24;8:15275. doi: 10.1038/ncomms15275 (PMC5458060; doi:10.1038/ncomms15275)
Supplement: Supplementary Data 4 — Genes in the candidate selective sweep regions [file ncomms15275-s5.xlsx]

## Sheet: Data_S4
Supplementary Data 4. Genes in the candidate selective sweep regions
Windows					Genes
Sequence ID	Start	End	Length	Max XP-CLR	ID	Start	End	Strand	IPR	GO	EC	Description
chr1	28134923	28144922	10000	1.87367	Spo00125	28133201	28140989	-	IPR016024 Armadillo-type fold;IPR001313 Pumilio RNA-binding repeat;IPR012940 Nucleic acid binding NABP;IPR011989 Armadillo-like helical	GO:0003723	NA	Pumilio, putative
chr1	29314923	29344922	30000	1.19657	Spo24055	29319545	29321431	+	IPR029975 Altered xyloglucan 4-like/trichome birefringence-like 19-21;IPR026057 PC-Esterase;IPR025846 PMR5 N-terminal domain;IPR029962 Trichome birefringence-like family	NA	NA	Trichome birefringence-like 19
chr1	29314923	29344922	30000	1.19657	Spo24057	29336446	29341753	+	IPR001394 Peptidase C19, ubiquitin carboxyl-terminal hydrolase;IPR001607 Zinc finger, UBP-type;IPR013083 Zinc finger, RING/FYVE/PHD-type;IPR028889 Ubiquitin specific protease domain	GO:0036459|GO:0006511|GO:0008270	NA	Ubiquitin carboxyl-terminal hydrolase
chr1	29314923	29344922	30000	1.19657	Spo24093	29344419	29347713	-	NA	GO:0005737|GO:0048193|GO:0030244	NA	Unknown protein
chr1	29314923	29344922	30000	1.19657	Spo24054	29310131	29317017	+	IPR025846 PMR5 N-terminal domain;IPR029975 Altered xyloglucan 4-like/trichome birefringence-like 19-21;IPR026057 PC-Esterase;IPR029962 Trichome birefringence-like family	NA	NA	Trichome birefringence-like 19
chr1	29314923	29344922	30000	1.19657	Spo24056	29322181	29331242	+	IPR029962 Trichome birefringence-like family;IPR029975 Altered xyloglucan 4-like/trichome birefringence-like 19-21;IPR025846 PMR5 N-terminal domain;IPR026057 PC-Esterase	NA	NA	Trichome birefringence-like 19
chr1	29354923	29364922	10000	1.33977	Spo24058	29357190	29359247	+	IPR005200 Endo-1,3(4)-beta-glucanase	GO:0052862|GO:0052861|GO:0016998	NA	(Beta-glucan-binding protein) (Glycoside hydrolase family 81 protein)
chr1	29354923	29364922	10000	1.33977	Spo24059	29361622	29365433	+	IPR002290 Serine/threonine/dual specificity protein kinase, catalytic domain;IPR008271 Serine/threonine-protein kinase, active site;IPR011009 Protein kinase-like domain;IPR013320 Concanavalin A-like lectin/glucanase domain;IPR001245 Serine-threonine/tyrosine-protein kinase catalytic domain;IPR000719 Protein kinase domain;IPR017441 Protein kinase, ATP binding site	GO:0000186|GO:0005199|GO:0051510|GO:0016021|GO:0004709|GO:0005886|GO:0005524|GO:0005618|GO:0042546|GO:0007178|GO:0009069	EC:2.7.11.25	Receptor-like kinase
chr1	29524923	29554922	30000	1.31506	Spo24065	29534399	29537933	+	IPR006593 Cytochrome b561/ferric reductase transmembrane;IPR004877 Cytochrome b561 domain	GO:0046872|GO:0009750|GO:0009744|GO:0016491|GO:0005794|GO:0009749|GO:0016021|GO:0055114	NA	Cytochrome b561
chr1	29524923	29554922	30000	1.31506	Spo24064	29522733	29528145	+	IPR025768 TFG box;IPR025762 DFDF domain;IPR025609 Lsm14 N-terminal;IPR010920 Like-Sm (LSM) domain;IPR019050 FDF domain;IPR025761 FFD box	GO:0044267|GO:0034645	NA	Decapping 5, putative isoform 2
chr1	29524923	29554922	30000	1.31506	Spo24098	29538851	29546383	-	IPR000649 Initiation factor 2B-related	GO:0044237	NA	Translation initiation factor eIF-2B subunit delta
chr1	42247272	42257271	10000	2.0138	Spo21032	42247230	42252262	-	IPR007312 Phosphoesterase;IPR017850 Alkaline-phosphatase-like, core domain	GO:0005576|GO:0008152|GO:0016788|GO:0005886	NA	non-specific phospholipase C1
chr1	42247272	42257271	10000	2.0138	Spo21033	42253022	42265499	-	IPR030010 Villin-1, plant;IPR003128 Villin headpiece;IPR007123 Gelsolin-like domain;IPR007122 Villin/Gelsolin;IPR029006 ADF-H/Gelsolin-like domain	GO:0003779|GO:0051017	NA	Villin-like 1
chr1	42337272	42347271	10000	2.72961	Spo21001	42342207	42343238	+	IPR002495 Glycosyl transferase, family 8;IPR029044 Nucleotide-diphospho-sugar transferases	GO:0047262|GO:0000139|GO:0045489|GO:0016021|GO:0005982|GO:0005985|GO:0009117	EC:2.4.1.43	Galacturonosyltransferase-like 3
chr1	42717272	42727271	10000	1.80353	Spo08766	42703123	42720267	+	IPR000182 GNAT domain;IPR008395 Agenet-like domain;IPR019787 Zinc finger, PHD-finger;IPR005123 Oxoglutarate/iron-dependent dioxygenase;IPR027443 Isopenicillin N synthase-like;IPR016181 Acyl-CoA N-acyltransferase;IPR026992 Non-haem dioxygenase N-terminal domain;IPR001965 Zinc finger, PHD-type;IPR014002 Tudor-like, plant;IPR002283 Isopenicillin N synthase;IPR011011 Zinc finger, FYVE/PHD-type;IPR013…	GO:0008080|GO:0005515|GO:0008270|GO:0016491|GO:0005506|GO:0055114|GO:0042967	NA	2-oxoglutarate (2OG) and Fe(II)-dependent oxygenase superfamily protein
chr1	42717272	42727271	10000	1.80353	Spo08790	42723713	42735397	-	IPR003855 Potassium transporter	GO:0015079|GO:0071805|GO:0016021	NA	Potassium transporter
chr1	42747272	42757271	10000	3.14141	Spo08767	42748720	42751904	+	NA	NA	NA	Plastid developmental protein DAG
chr1	42747272	42757271	10000	3.14141	Spo08768	42754311	42754811	+	IPR020784 Ribosomal protein L11, N-terminal;IPR000911 Ribosomal protein L11/L12;IPR020783 Ribosomal protein L11, C-terminal;IPR020785 Ribosomal protein L11, conserved site	GO:0005840|GO:0003735|GO:0006412|GO:0042254	NA	60S ribosomal protein L12
chr1	42807272	42817271	10000	1.42606	Spo08793	42814352	42817433	-	IPR000268 DNA-directed RNA polymerase, subunit N/Rpb10;IPR009057 Homeodomain-like;IPR020789 RNA polymerases, subunit N, zinc binding site;IPR023580 RNA polymerase subunit RPB10	GO:0003899|GO:0003677|GO:0006351|GO:0008270|GO:0005730|GO:0006144|GO:0006206	EC:2.7.7.6	DNA-directed RNA polymerase subunit 10-like protein
chr1	42807272	42817271	10000	1.42606	Spo08771	42800631	42812698	+	IPR001473 Clathrin, heavy chain, propeller, N-terminal;IPR000547 Clathrin, heavy chain/VPS, 7-fold repeat;IPR016024 Armadillo-type fold;IPR011990 Tetratricopeptide-like helical domain;IPR022365 Clathrin, heavy chain, propeller repeat;IPR012331 Clathrin, heavy chain, linker;IPR016025 Clathrin, heavy chain, linker/propeller domain	GO:0005829|GO:0030132|GO:0030130|GO:0009506|GO:0005774|GO:0005515|GO:0006897|GO:0006886|GO:0005198|GO:0009507	NA	Clathrin, heavy chain
chr1	43067272	43097271	30000	3.2245	Spo08806	43063885	43069616	-	IPR000571 Zinc finger, CCCH-type	GO:0046872	NA	(Zinc finger CCCH domain protein) (Zinc finger CCCH domain-containing protein)
chr1	43067272	43097271	30000	3.2245	Spo08780	43095822	43100323	+	IPR006439 HAD hydrolase, subfamily IA;IPR023214 HAD-like domain	GO:0019684|GO:0010103|GO:0006098|GO:0046872|GO:0009941|GO:0016117|GO:0010027|GO:0019252|GO:0009570|GO:0016787	NA	Haloacid dehalogenase-like hydrolase family protein
chr1	43067272	43097271	30000	3.2245	Spo08809	43096412	43096822	-	IPR000558 Histone H2B;IPR007125 Histone core;IPR009072 Histone-fold	GO:0000786|GO:0005730|GO:0009062|GO:0003677|GO:0009534|GO:0009570|GO:0046982	NA	Histone H2B
chr1	43067272	43097271	30000	3.2245	Spo08807	43072669	43081455	-	IPR015880 Zinc finger, C2H2-like;IPR003347 JmjC domain;IPR013087 Zinc finger C2H2-type/integrase DNA-binding domain;IPR007087 Zinc finger, C2H2;IPR003349 JmjN domain	GO:0046872|GO:0003676	NA	Lysine-specific demethylase 5B
chr1	43067272	43097271	30000	3.2245	Spo08808	43085283	43092229	-	IPR005135 Endonuclease/exonuclease/phosphatase;IPR004808 AP endonuclease 1	GO:0004527|GO:0004519|GO:0090305|GO:0009507|GO:0006281	NA	DNA-(apurinic or apyrimidinic site) lyase (4.2.99.18) (Apurinic-apyrimidinic endonuclease)
chr1	43267272	43277271	10000	2.86837	Spo08820	43272327	43275796	-	IPR029058 Alpha/Beta hydrolase fold;IPR029059 Alpha/beta hydrolase fold-5	NA	NA	Alpha/beta-Hydrolases superfamily protein
chr1	43267272	43277271	10000	2.86837	Spo08785	43267061	43270718	+	IPR025660 Cysteine peptidase, histidine active site;IPR013128 Peptidase C1A;IPR000668 Peptidase C1A, papain C-terminal;IPR015643 Peptidase C1A, cathepsin B;IPR012599 Peptidase C1A, propeptide	GO:0006508|GO:0050790|GO:0004197	EC:3.4.22.0	Cathepsin B-like cysteine proteinase
chr1	43507272	43517271	10000	1.39385	Spo07623	43505907	43513592	-	IPR001128 Cytochrome P450;IPR002401 Cytochrome P450, E-class, group I;IPR017972 Cytochrome P450, conserved site	GO:0016020|GO:0016491|GO:0055114|GO:0020037|GO:0005506	NA	Cytochrome P450
chr1	43617272	43627271	10000	2.47512	Spo07632	43606947	43622108	-	IPR017972 Cytochrome P450, conserved site;IPR004209 Ferredoxin thioredoxin reductase beta subunit, domain;IPR001128 Cytochrome P450;IPR002401 Cytochrome P450, E-class, group I	GO:0016491|GO:0055114|GO:0020037|GO:0005506	NA	Cytochrome P450 family 71 protein
chr1	43937272	43947271	10000	2.11865	Spo07619	43938454	43939233	+	IPR002699 ATPase, V1 complex, subunit D	GO:0006007|GO:0055085|GO:0006623|GO:0009651|GO:0042626|GO:0000325|GO:0005774|GO:0006816|GO:0007030|GO:0007033|GO:0015992|GO:0005794|GO:0005886	NA	Vacuolar ATP synthase subunit D
chr1	43937272	43947271	10000	2.11865	Spo07647	43941036	43941731	-	IPR006045 Cupin 1;IPR014710 RmlC-like jelly roll fold;IPR001929 Germin;IPR011051 RmlC-like cupin domain;IPR019780 Germin, manganese binding site	GO:0016491|GO:0005576|GO:0044710|GO:0030145|GO:0045735	NA	germin-like protein subfamily 2 member 2 precursor
chr1	43977272	43987271	10000	1.33321	Spo07650	43975249	43978795	-	NA	NA	NA	Nuclear RNA binding protein A
chr1	44187272	44197271	10000	1.96471	Spo09924	44193398	44195490	+	IPR008011 Complex 1 LYR protein	NA	NA	Complex 1 LYR-like protein
chr1	44187272	44197271	10000	1.96471	Spo09923	44183464	44189434	+	IPR011009 Protein kinase-like domain;IPR000719 Protein kinase domain;IPR002290 Serine/threonine/dual specificity protein kinase, catalytic domain;IPR008271 Serine/threonine-protein kinase, active site	GO:0006468|GO:0051726|GO:0005524|GO:0045727|GO:0004693|GO:0000074|GO:0009069	EC:2.7.11.22	Kinase superfamily protein
chr1	44227272	44237271	10000	2.55365	Spo10004	44227548	44231863	-	IPR020602 GTP cyclohydrolase I domain;IPR001474 GTP cyclohydrolase I	GO:0005737|GO:0003934|GO:0046654|GO:0046656	EC:3.5.4.16	GTP cyclohydrolase 1
chr1	44547272	44557271	10000	3.50213	Spo10023	44549503	44551933	-	IPR008700 Pathogenic type III effector avirulence factor Avr cleavage site	GO:0050896	NA	RPM1-interacting protein 4
chr1	44547272	44557271	10000	3.50213	Spo10024	44554474	44554914	-	IPR001210 Ribosomal protein S17e;IPR018273 Ribosomal protein S17e, conserved site	GO:0005840|GO:0003735|GO:0006412|GO:0042254	NA	40S ribosomal protein S17-like protein
chr1	44567272	44587271	20000	1.1862	Spo10025	44568998	44571034	-	IPR002885 Pentatricopeptide repeat;IPR011990 Tetratricopeptide-like helical domain	GO:0005515	NA	Pentatricopeptide repeat-containing family protein
chr1	44567272	44587271	20000	1.1862	Spo10026	44584618	44591453	-	IPR001660 Sterile alpha motif domain;IPR013761 Sterile alpha motif/pointed domain;IPR021129 Sterile alpha motif, type 1	GO:0005515	NA	Sterile alpha motif (SAM) domain-containing protein
chr1	44567272	44587271	20000	1.1862	Spo09949	44572861	44583050	+	IPR019540 Phosphatidylinositol-glycan biosynthesis class S protein	GO:0005783|GO:0042765|GO:0016255	NA	GPI transamidase component PIG-S, related protein
chr1	44947272	44957271	10000	2.45939	Spo09968	44944942	44948008	+	IPR020846 Major facilitator superfamily domain;IPR011701 Major facilitator superfamily	GO:0048527|GO:0005886|GO:0042128|GO:0015706|GO:0055085|GO:0016021|GO:0015112	NA	High-affinity nitrate transporter
chr1	44947272	44957271	10000	2.45939	Spo10042	44952457	44969991	-	IPR011989 Armadillo-like helical;IPR003613 U box domain;IPR016024 Armadillo-type fold;IPR000225 Armadillo;IPR013083 Zinc finger, RING/FYVE/PHD-type	GO:0016567|GO:0016874|GO:0004842|GO:0005515	EC:6.3.2.19	U-box domain-containing protein 43 (6.3.2.-) (Plant U-box protein 43)
chr1	45297272	45307271	10000	1.4069	Spo10066	45290719	45300732	-	IPR016162 Aldehyde dehydrogenase N-terminal domain;IPR016163 Aldehyde dehydrogenase, C-terminal;IPR016161 Aldehyde/histidinol dehydrogenase;IPR015590 Aldehyde dehydrogenase domain;IPR029510 Aldehyde dehydrogenase, glutamic acid active site	GO:0009873|GO:0005829|GO:0009733|GO:0055114|GO:0015996|GO:0000303|GO:0006081|GO:0009743|GO:0004029|GO:0006094|GO:0006096|GO:0006525|GO:0006547|GO:0006550|GO:0006552|GO:0006554|GO:0006560|GO:0006568|GO:0006574|GO:0006631|GO:0006699|GO:0019260|GO:0019482|GO:0019852|GO:0046251|GO:0046486	EC:1.2.1.3	(Aldehyde dehydrogenase family 7 member A1) (1.2.1.3)
chr1	45297272	45307271	10000	1.4069	Spo09983	45303944	45304135	+	NA	NA	NA	Unknown protein
chr1	45297272	45307271	10000	1.4069	Spo09984	45304440	45306652	+	IPR015898 G-protein gamma-like domain	GO:0005834|GO:0004871|GO:0007186|GO:0009737	NA	Heterotrimeric G protein gamma subunit 4
chr1	45297272	45307271	10000	1.4069	Spo09982	45300981	45302939	+	IPR004837 Sodium/calcium exchanger membrane region	GO:0015672|GO:0005834|GO:0004871|GO:0055085|GO:0007186|GO:0016021|GO:0030001	NA	Cation calcium exchanger 4
chr1	45547272	45567271	20000	3.09461	Spo10080	45551777	45560831	-	NA	NA	NA	COP1-interacting family protein
chr1	45547272	45567271	20000	3.09461	Spo10079	45545288	45548342	-	IPR010341 Protein of unknown function DUF936, plant	NA	NA	Plant protein of unknown function (DUF936)
chr1	46007272	46017271	10000	1.58589	Spo07767	46010685	46014281	-	IPR027363 Methylthioribose-1-phosphate isomerase-like, N-terminal domain;IPR000649 Initiation factor 2B-related	GO:0003743|GO:0005840|GO:0006446	NA	Translation initiation factor eIF-2B protein
chr1	46247272	46257271	10000	1.76033	Spo07751	46246503	46251106	-	IPR020164 Cytochrome c oxidase assembly protein COX16	GO:0031966	NA	Kinesin like protein
chr1	46247272	46257271	10000	1.76033	Spo07797	46252832	46260546	+	IPR014102 Phytoene desaturase;IPR002937 Amine oxidase	GO:0046777|GO:0016166|GO:0055114|GO:0009941|GO:0016117|GO:0016705|GO:0009509|GO:0010155|GO:0009534|GO:0016120	NA	Phytoene desaturase
chr1	46267272	46277271	10000	1.93113	Spo07750	46270743	46272145	-	IPR004895 Prenylated rab acceptor PRA1	GO:0016192|GO:0051701|GO:1902582|GO:0071702|GO:0005515|GO:0033036|GO:0016032|GO:0016020|GO:0005783	NA	PRA1 family protein B3 (AtPRA1.B3) (Prenylated Rab acceptor 2)
chr1	46747272	46827271	80000	2.52514	Spo03900	46747464	46752060	+	IPR012349 FMN-binding split barrel	GO:0016491|GO:0055114|GO:0010181	NA	Pyridoxamine 5-phosphate oxidase-related fmn-binding protein
chr1	46747272	46827271	80000	2.52514	Spo03953	46755659	46756027	-	IPR004883 Lateral organ boundaries, LOB	GO:0016020	NA	LOB domain-containing protein 23
chr1	46747272	46827271	80000	2.52514	Spo03954	46763089	46767559	-	IPR015915 Kelch-type beta propeller;IPR006652 Kelch repeat type 1	GO:0005802|GO:0006869|GO:0005768|GO:0005515	NA	Kelch repeat-containing family protein
chr1	46747272	46827271	80000	2.52514	Spo03956	46794556	46797085	-	IPR007117 Expansin, cellulose-binding-like domain;IPR007112 Expansin/pollen allergen, DPBB domain;IPR009009 RlpA-like double-psi beta-barrel domain;IPR007118 Expansin/Lol pI;IPR002963 Expansin;IPR014733 Barwin-like endoglucanase	GO:0005576|GO:0016020|GO:0009664|GO:0005618	NA	(Expansin 11) (Precursor)
chr1	46747272	46827271	80000	2.52514	Spo03957	46797224	46797703	-	IPR009009 RlpA-like double-psi beta-barrel domain;IPR007112 Expansin/pollen allergen, DPBB domain;IPR014733 Barwin-like endoglucanase;IPR007118 Expansin/Lol pI	GO:0005576	NA	Alpha-expansin
chr1	46747272	46827271	80000	2.52514	Spo03958	46799835	46803159	-	IPR018487 Hemopexin-like repeats;IPR000585 Hemopexin-like domain	NA	NA	Albumin-2 protein
chr1	46747272	46827271	80000	2.52514	Spo03959	46804505	46806935	-	IPR019794 Peroxidase, active site;IPR002016 Haem peroxidase, plant/fungal/bacterial;IPR000823 Plant peroxidase;IPR010255 Haem peroxidase	GO:0044763|GO:0004601|GO:0006979|GO:0020037|GO:0055114|GO:0006804	NA	Peroxidase (1.11.1.7)
chr1	46747272	46827271	80000	2.52514	Spo03902	46815517	46822627	+	IPR000547 Clathrin, heavy chain/VPS, 7-fold repeat;IPR013083 Zinc finger, RING/FYVE/PHD-type;IPR017986 WD40-repeat-containing domain;IPR015943 WD40/YVTN repeat-like-containing domain;IPR011990 Tetratricopeptide-like helical domain;IPR016024 Armadillo-type fold;IPR024763 Vacuolar protein sorting protein 11, C-terminal;IPR016528 Vacuolar protein sorting-associated protein 11;IPR001841 Zinc finger, …	GO:0007030|GO:0006816|GO:0009705|GO:0016192|GO:0006886|GO:0008270|GO:0007033|GO:0009651|GO:0005515	NA	Vacuolar protein sorting 11
chr1	46747272	46827271	80000	2.52514	Spo03960	46810807	46813581	-	NA	NA	NA	Unknown protein
chr1	46747272	46827271	80000	2.52514	Spo03901	46758654	46761961	+	IPR015915 Kelch-type beta propeller;IPR001810 F-box domain	GO:0008152|GO:0005515	NA	F-box/kelch-repeat protein
chr1	46747272	46827271	80000	2.52514	Spo03955	46772128	46778167	-	IPR007112 Expansin/pollen allergen, DPBB domain;IPR002963 Expansin;IPR009009 RlpA-like double-psi beta-barrel domain;IPR007118 Expansin/Lol pI;IPR007117 Expansin, cellulose-binding-like domain;IPR014733 Barwin-like endoglucanase	GO:0005576|GO:0016020|GO:0009664|GO:0005618	NA	(Expansin) (Precursor)
chr1	46747272	46827271	80000	2.52514	Spo03903	46824597	46827751	+	NA	NA	NA	Serine/arginine repetitive matrix protein 2, putative isoform 3
chr1	47017272	47057271	40000	2.86001	Spo03971	47016358	47018545	-	NA	GO:0005747	NA	DNA double-strand break repair rad50 ATPase
chr1	47017272	47057271	40000	2.86001	Spo03974	47044184	47046796	-	NA	NA	NA	F17F16.3 protein
chr1	47017272	47057271	40000	2.86001	Spo03975	47049231	47051387	-	NA	NA	NA	Phytochrome kinase substrate 1, putative
chr1	47017272	47057271	40000	2.86001	Spo28098	47043087	47043290	+	IPR012621 Mitochondrial import receptor subunit TOM7	GO:0030150|GO:0005742	NA	Mitochondrial import receptor subunit TOM7-1
chr1	47017272	47057271	40000	2.86001	Spo03976	47057242	47062233	-	IPR029063 S-adenosyl-L-methionine-dependent methyltransferase;IPR004159 Putative S-adenosyl-L-methionine-dependent methyltransferase	GO:0005802|GO:0016021|GO:0000139|GO:0005768|GO:0032259|GO:0008168	EC:2.1.1.0	S-adenosyl-L-methionine-dependent methyltransferases superfamily protein
chr1	47017272	47057271	40000	2.86001	Spo03972	47021830	47022285	-	NA	GO:0005840|GO:0009941|GO:0009535	NA	Ribosomal family protein
chr1	47017272	47057271	40000	2.86001	Spo03973	47023925	47040156	-	IPR004131 Pyrophosphate-energised proton pump	GO:0005773|GO:0009678|GO:0055085|GO:0015992|GO:0004427|GO:0016020|GO:0006119	EC:3.6.1.1	Inorganic H pyrophosphatase family protein
chr1	47357272	47367271	10000	2.02636	Spo28093	47363639	47364070	-	IPR002160 Proteinase inhibitor I3, Kunitz legume;IPR011065 Kunitz inhibitor ST1-like	GO:0009987|GO:0019538|GO:0005576|GO:0006950|GO:0004866	NA	Kunitz trypsin inhibitor
chr1	47357272	47367271	10000	2.02636	Spo28094	47366994	47367713	-	IPR002160 Proteinase inhibitor I3, Kunitz legume;IPR011065 Kunitz inhibitor ST1-like	GO:0004866	NA	Kunitz trypsin inhibitor
chr2	1080001	1230000	150000	1.4296	Spo13534	1086895	1092215	-	IPR001910 Inosine/uridine-preferring nucleoside hydrolase domain;IPR023186 Inosine/uridine-preferring nucleoside hydrolase	NA	NA	Inosine-uridine preferring nucleoside hydrolase, putative
chr2	1080001	1230000	150000	1.4296	Spo13544	1106540	1107867	+	IPR019557 Aminotransferase-like, plant mobile domain	NA	NA	Serine/threonine-protein phosphatase (3.1.3.16)
chr2	1080001	1230000	150000	1.4296	Spo13543	1176570	1179146	+	IPR000719 Protein kinase domain;IPR017441 Protein kinase, ATP binding site;IPR011009 Protein kinase-like domain	GO:0006468|GO:0035556|GO:0005524|GO:0005737|GO:0006950|GO:0005634|GO:0004702|GO:0007178|GO:0009069	NA	Protein kinase superfamily protein
chr2	1080001	1230000	150000	1.4296	Spo13540	1189036	1193332	+	NA	NA	NA	Unknown protein
chr2	1080001	1230000	150000	1.4296	Spo13541	1184419	1187055	+	NA	GO:0004672|GO:0006468|GO:0005524	NA	Kinase
chr2	1080001	1230000	150000	1.4296	Spo13542	1182576	1183806	+	IPR000719 Protein kinase domain;IPR011009 Protein kinase-like domain	GO:0005524|GO:0000186|GO:0004709|GO:0007178|GO:0009069	EC:2.7.11.25	Protein kinase family protein
chr2	1080001	1230000	150000	1.4296	Spo13539	1223360	1227445	+	IPR006977 Yip1 domain	GO:0005768|GO:0015774|GO:0005886|GO:0005515|GO:0016021|GO:0005634|GO:0005829|GO:0005802	NA	Protein YIPF
chr2	5530001	5540000	10000	1.8093	Spo09624	5536359	5540553	+	IPR015300 DNA-binding pseudobarrel domain;IPR003340 B3 DNA binding domain	GO:0003677	NA	B3 domain-containing protein
chr2	19938916	20058915	120000	1.19624	Spo04737	20012235	20016142	-	NA	NA	NA	Unknown protein
chr2	19938916	20058915	120000	1.19624	Spo04744	20027398	20029692	+	IPR021109 Aspartic peptidase domain;IPR001969 Aspartic peptidase, active site;IPR001461 Aspartic peptidase	GO:0048046|GO:0006508|GO:0004190	EC:3.4.23.0	Eukaryotic aspartyl protease family protein
chr2	19938916	20058915	120000	1.19624	Spo04735	20057861	20060522	-	IPR000007 Tubby, C-terminal;IPR025659 Tubby C-terminal-like domain	GO:0044424	NA	Tubby-like F-box protein
chr2	19938916	20058915	120000	1.19624	Spo04736	20030569	20038619	-	IPR004324 Folate-biopterin transporter;IPR020846 Major facilitator superfamily domain	GO:0016021|GO:0006810	NA	Folate/biopterin transporter
chr2	19938916	20058915	120000	1.19624	Spo04745	19922990	19941748	+	IPR011356 Leucine aminopeptidase/peptidase B;IPR000819 Peptidase M17, leucyl aminopeptidase, C-terminal;IPR008283 Peptidase M17, leucyl aminopeptidase, N-terminal;IPR023042 Peptidase M17, leucine aminopeptidase	GO:0005737|GO:0006508|GO:0030145|GO:0008235|GO:0004177	EC:3.4.11.0	Leucine aminopeptidase 3
chr2	44167226	44177225	10000	1.16637	Spo20617	44163460	44169693	+	IPR001424 Superoxide dismutase, copper/zinc binding domain;IPR018152 Superoxide dismutase, copper/zinc, binding site	GO:0009407|GO:0046872|GO:0019430|GO:0004784|GO:0004601|GO:0009570|GO:0009579|GO:0048046|GO:0055114|GO:0006804	EC:1.15.1.1|EC:1.11.1.7	Superoxide dismutase [Cu-Zn] (1.15.1.1)
chr2	44167226	44177225	10000	1.16637	Spo20616	44176234	44177184	+	IPR007087 Zinc finger, C2H2;IPR015880 Zinc finger, C2H2-like	GO:0046872	NA	Zinc finger family protein
chr2	44437226	44447225	10000	1.48444	Spo20577	44438340	44440524	-	IPR000782 FAS1 domain	GO:0016132|GO:0048767|GO:0009651|GO:0046658|GO:0006084|GO:0005774|GO:0006816|GO:0007030|GO:0016126	NA	FASCICLIN-like arabinogalactan 2
chr2	44437226	44447225	10000	1.48444	Spo20576	44442231	44455531	-	IPR018238 Glycoside hydrolase, family 14, conserved site;IPR001554 Glycoside hydrolase, family 14;IPR001371 Glycoside hydrolase, family 14B, plant;IPR009072 Histone-fold;IPR008831 Mediator complex, subunit Med31;IPR003958 Transcription factor CBF/NF-Y/archaeal histone;IPR013781 Glycoside hydrolase, catalytic domain;IPR003956 Transcription factor, NFYB/HAP3, conserved site;IPR017853 Glycoside hydr…	GO:0000272|GO:0009507|GO:0016161|GO:0043565|GO:0016592|GO:0001104|GO:0046982|GO:0005982|GO:0005985	EC:3.2.1.2	Beta-amylase (3.2.1.2)
chr2	44437226	44447225	10000	1.48444	Spo20608	44429817	44437551	+	IPR011043 Galactose oxidase/kelch, beta-propeller;IPR015915 Kelch-type beta propeller;IPR006652 Kelch repeat type 1	GO:0009627|GO:0010043|GO:0009697|GO:0005634|GO:0005829|GO:0005515	NA	Kelch repeat-containing protein
chr2	44497226	44507225	10000	1.3639	Spo20573	44507167	44509582	-	IPR004088 K Homology domain, type 1	GO:0003723	NA	RNA-binding KH domain-containing protein
chr2	44497226	44507225	10000	1.3639	Spo20574	44497450	44504881	-	IPR002885 Pentatricopeptide repeat;IPR019775 WD40 repeat, conserved site;IPR011990 Tetratricopeptide-like helical domain;IPR015943 WD40/YVTN repeat-like-containing domain;IPR020846 Major facilitator superfamily domain;IPR005828 General substrate transporter;IPR001680 WD40 repeat;IPR017986 WD40-repeat-containing domain	GO:0005773|GO:0005515|GO:0016021|GO:0022857|GO:0055085	NA	Pentatricopeptide repeat 336, putative
chr2	44737226	44747225	10000	5.43043	Spo07437	44740482	44743436	+	IPR002938 Monooxygenase, FAD-binding;IPR003042 Aromatic-ring hydroxylase-like	GO:0008152|GO:0016491	NA	(FAD/NAD(P)-binding oxidoreductase family protein) (Monooxygenase)
chr2	44737226	44747225	10000	5.43043	Spo07429	44746277	44752253	-	IPR003441 NAC domain	GO:0045893|GO:0048829|GO:0009834|GO:0003677	NA	(NAC domain protein,
chr2	44767226	44787225	20000	2.88432	Spo07428	44760590	44786370	-	IPR000719 Protein kinase domain;IPR008271 Serine/threonine-protein kinase, active site;IPR000225 Armadillo;IPR016024 Armadillo-type fold;IPR017441 Protein kinase, ATP binding site;IPR011009 Protein kinase-like domain;IPR002290 Serine/threonine/dual specificity protein kinase, catalytic domain;IPR011989 Armadillo-like helical	GO:0006468|GO:0005524|GO:0004674|GO:0005515|GO:0009069	EC:2.7.11.0	Protein kinase
chr2	45027226	45037225	10000	18.431	Spo02928	45035623	45036078	+	IPR020574 Ribosomal protein S9, conserved site;IPR000754 Ribosomal protein S9;IPR014721 Ribosomal protein S5 domain 2-type fold, subgroup;IPR020568 Ribosomal protein S5 domain 2-type fold	GO:0005840|GO:0003735|GO:0006412|GO:0042254	NA	40S ribosomal protein S16
chr2	45027226	45037225	10000	18.431	Spo02936	45026586	45029869	-	IPR013781 Glycoside hydrolase, catalytic domain;IPR000933 Glycoside hydrolase, family 29;IPR008979 Galactose-binding domain-like;IPR017853 Glycoside hydrolase superfamily;IPR000421 Coagulation factor 5/8 C-terminal type domain	GO:0005975|GO:0005773|GO:0006516|GO:0048046|GO:0004560	EC:3.2.1.51	Alpha-L-fucosidase 1
chr2	45607226	45647225	40000	24.2711	Spo11848	45619066	45623626	-	IPR004853 Triose-phosphate transporter domain	GO:0016021|GO:0008643	NA	Nucleotide/sugar transporter family protein
chr2	45607226	45647225	40000	24.2711	Spo11849	45624124	45628275	-	IPR006041 Pollen Ole e 1 allergen/extensin	NA	NA	Pollen Ole e 1 allergen and extensin family protein, putative
chr2	45607226	45647225	40000	24.2711	Spo11850	45642163	45646341	-	IPR012946 X8 domain;IPR000490 Glycoside hydrolase, family 17;IPR017853 Glycoside hydrolase superfamily;IPR013781 Glycoside hydrolase, catalytic domain	GO:0010075|GO:0004553|GO:0005975|GO:0007389|GO:0008361|GO:0009926|GO:0010015|GO:0008356	EC:3.2.1.0	Glucan endo-1,3-beta-glucosidase 3 (3.2.1.39) ((1->3)-beta-glucan endohydrolase 3) ((1->3)-beta-glucanase 3) (Beta-1,3-endoglucanase 3) (Beta-1,3-glucanase 3) (Precursor)
chr2	45607226	45647225	40000	24.2711	Spo11838	45607946	45613377	+	IPR002035 von Willebrand factor, type A;IPR001841 Zinc finger, RING-type;IPR013083 Zinc finger, RING/FYVE/PHD-type	GO:0004672|GO:0008270|GO:0000166|GO:0005515	NA	Zinc finger, C3HC4 type (RING finger) protein
chr2	45717226	45727225	10000	1.93767	Spo02001	45717166	45719861	-	IPR011990 Tetratricopeptide-like helical domain;IPR002885 Pentatricopeptide repeat;IPR013105 Tetratricopeptide TPR2	GO:0006364|GO:0019288|GO:0009658|GO:0006399|GO:0009507|GO:0045036|GO:0005515	NA	Pentatricopeptide repeat-containing protein, putative
chr2	46017226	46027225	10000	13.0906	Spo02005	46012634	46018370	+	IPR006867 Domain of unknown function DUF632;IPR006868 Domain of unknown function DUF630	NA	NA	BZIP transcription factor bZIP80
chr2	46017226	46027225	10000	13.0906	Spo01988	46022370	46030804	-	IPR008271 Serine/threonine-protein kinase, active site;IPR000719 Protein kinase domain;IPR011009 Protein kinase-like domain;IPR002290 Serine/threonine/dual specificity protein kinase, catalytic domain	GO:0048519|GO:0006468|GO:0004674|GO:0010014|GO:0009887|GO:0010051|GO:0010073|GO:0005524|GO:0010089|GO:0048439|GO:0009855|GO:0044036|GO:0005634|GO:0005886|GO:0009069	EC:2.7.11.0	Kinase family protein
chr2	46727226	46737225	10000	1.4633	Spo08630	46729897	46731256	+	IPR004333 Transcription factor, SBP-box	GO:0009987|GO:0048856|GO:0003677|GO:0044702|GO:0007275|GO:0003006|GO:0005634	NA	Squamosa promoter binding protein-like protein
chr2	47437226	47467225	30000	1.96933	Spo24240	47462205	47464112	-	IPR006641 YqgF/RNase H-like domain;IPR005227 Resolvase, holliday junction-type, YqgF-like;IPR012337 Ribonuclease H-like domain	GO:0005737|GO:0016788|GO:0003676|GO:0006310|GO:0006281	NA	Holliday junction resolvase-like protein
chr2	47437226	47467225	30000	1.96933	Spo24219	47441237	47460056	+	IPR002934 Nucleotidyl transferase domain;IPR002058 PAP/25A-associated	GO:0016779	NA	Albugo candida WGS project CAIX00000000 data, strain Ac Nc2, contig AcNc2_CONTIG_93_length_78878
chr2	47587226	47617225	30000	1.64259	Spo24223	47603729	47607964	+	IPR020588 DNA recombination and repair protein RecA-like, ATP-binding domain;IPR027417 P-loop containing nucleoside triphosphate hydrolase;IPR013632 DNA recombination and repair protein Rad51, C-terminal;IPR016467 DNA recombination and repair protein, RecA-like	GO:0008094|GO:0003677|GO:0005524|GO:0006281	NA	DNA repair protein RAD51-3-like protein
chr2	47587226	47617225	30000	1.64259	Spo24225	47616211	47624852	+	IPR023193 3-phosphoshikimate 1-carboxyvinyltransferase, conserved site;IPR006264 3-phosphoshikimate 1-carboxyvinyltransferase;IPR001986 Enolpyruvate transferase domain;IPR013792 RNA 3'-terminal phosphate cyclase/enolpyruvate transferase, alpha/beta	GO:0003866|GO:0009635|GO:0009423|GO:0009570|GO:0005829|GO:0018920|GO:0000162|GO:0006571|GO:0009094	EC:2.5.1.19	3-phosphoshikimate 1-carboxyvinyltransferase (2.5.1.19)
chr2	47587226	47617225	30000	1.64259	Spo24222	47593306	47601231	+	IPR017861 Kae1/YgjD family;IPR022450 tRNA N6-adenosine threonylcarbamoyltransferase, TsaD;IPR000905 Gcp-like domain	GO:0016556|GO:0016747|GO:0070526|GO:0005743|GO:0046872|GO:0004222|GO:0006508|GO:0009790	EC:2.3.1.0|EC:3.4.24.0	Probable tRNA N6-aden GCP1 (Precursor)
chr2	47587226	47617225	30000	1.64259	Spo24224	47610211	47613972	+	IPR029061 Thiamin diphosphate-binding fold;IPR005475 Transketolase-like, pyrimidine-binding domain;IPR005476 Transketolase, C-terminal;IPR005478 Transketolase, bacterial-like;IPR005474 Transketolase, N-terminal;IPR009014 Transketolase, C-terminal/Pyruvate-ferredoxin oxidoreductase, domain II;IPR020826 Transketolase binding site	GO:0004802|GO:0006098|GO:0015976	EC:2.2.1.1	Transketolase
chr2	47647226	47657225	10000	2.44439	Spo24227	47650686	47653634	+	IPR010979 Ribosomal protein S13-like, H2TH;IPR018269 Ribosomal protein S13, conserved site;IPR001892 Ribosomal protein S13;IPR027437 30s ribosomal protein S13, C-terminal	GO:0005840|GO:0003735|GO:0003723|GO:0006412|GO:0042254	NA	40S ribosomal protein S18
chr2	47837226	47877225	40000	2.92329	Spo18841	47833527	47838918	+	IPR005175 Domain of unknown function DUF296	NA	NA	AT hook motif DNA-binding family protein
chr2	47837226	47877225	40000	2.92329	Spo18843	47846988	47848505	+	IPR004263 Exostosin-like	NA	NA	Xyloglucan galactosyltransferase
chr2	47837226	47877225	40000	2.92329	Spo18844	47866851	47867300	+	NA	NA	NA	Nodulin-related protein 1, putative
chr2	47837226	47877225	40000	2.92329	Spo18862	47876593	47878481	-	IPR010865 Protein of unknown function DUF1499	NA	NA	DUF1499 family protein
chr2	47837226	47877225	40000	2.92329	Spo18861	47849208	47859826	-	IPR029056 Ribokinase-like;IPR003733 Thiamine phosphate synthase;IPR013749 Pyridoxamine kinase/Phosphomethylpyrimidine kinase;IPR004399 Hydroxymethylpyrimidine kinase/phosphomethylpyrimidine kinase;IPR022998 Thiamin phosphate synthase superfamily;IPR013785 Aldolase-type TIM barrel	GO:0008972|GO:0046872|GO:0008902|GO:0005524|GO:0004789|GO:0009228|GO:0016310|GO:0009570|GO:0009229	EC:2.7.4.7|EC:2.7.1.49|EC:2.5.1.3	Thiamine-phosphate pyrophosphorylase
chr2	47837226	47877225	40000	2.92329	Spo18842	47840993	47845900	+	IPR001353 Proteasome, subunit alpha/beta;IPR029055 Nucleophile aminohydrolases, N-terminal;IPR016050 Proteasome beta-type subunit, conserved site;IPR023333 Proteasome B-type subunit	GO:0005829|GO:0043161|GO:0009651|GO:0051788|GO:0080129|GO:0004298|GO:0006635|GO:0009817|GO:0006094|GO:0009507|GO:0046686|GO:0009407|GO:0006096|GO:0005839|GO:0005634|GO:0005886|GO:0048046	EC:3.4.25.0	Proteasome subunit beta type (3.4.25.1)
chr2	48507226	48557225	50000	2.33428	Spo00427	48537483	48538439	+	IPR029058 Alpha/Beta hydrolase fold;IPR013094 Alpha/beta hydrolase fold-3	GO:0016787|GO:0008152	NA	Gibberellin receptor GID1
chr2	48507226	48557225	50000	2.33428	Spo00428	48534299	48536752	+	IPR013094 Alpha/beta hydrolase fold-3;IPR029058 Alpha/Beta hydrolase fold	GO:0016787|GO:0008152	NA	Gibberellin receptor GID1, putative
chr2	48507226	48557225	50000	2.33428	Spo00426	48542775	48554447	+	IPR002934 Nucleotidyl transferase domain;IPR002058 PAP/25A-associated	GO:0016779|GO:0051287|GO:0055114|GO:0048573|GO:0016616|GO:0000956|GO:0006487	EC:2.7.7.0|EC:1.1.1.0	(Expressed protein) (Nucleotidyltransferase family protein)
chr2	48507226	48557225	50000	2.33428	Spo00429	48528367	48530472	+	IPR013320 Concanavalin A-like lectin/glucanase domain;IPR002290 Serine/threonine/dual specificity protein kinase, catalytic domain;IPR011009 Protein kinase-like domain;IPR008271 Serine/threonine-protein kinase, active site;IPR017441 Protein kinase, ATP binding site;IPR000719 Protein kinase domain	GO:0016020|GO:0006468|GO:0004672|GO:0005524	NA	Receptor-like protein kinase 5
chr2	48507226	48557225	50000	2.33428	Spo00430	48507438	48517388	+	IPR000008 C2 domain	GO:0005515	NA	Calcium-dependent lipid-binding (CaLB domain) family protein
chr2	48627226	48637225	10000	1.23739	Spo00423	48631176	48633946	+	IPR016040 NAD(P)-binding domain;IPR006140 D-isomer specific 2-hydroxyacid dehydrogenase, NAD-binding domain;IPR006139 D-isomer specific 2-hydroxyacid dehydrogenase, catalytic domain;IPR029752 D-isomer specific 2-hydroxyacid dehydrogenase, NAD-binding domain conserved site 1	GO:0051287|GO:0055114	NA	D-glycerate dehydrogenase/hydroxypyruvate reductase
chr2	48627226	48637225	10000	1.23739	Spo00424	48625759	48627926	+	IPR016040 NAD(P)-binding domain;IPR006139 D-isomer specific 2-hydroxyacid dehydrogenase, catalytic domain;IPR006140 D-isomer specific 2-hydroxyacid dehydrogenase, NAD-binding domain	GO:0016491|GO:0051287|GO:0055114	NA	D-isomer specific 2-hydroxyacid dehydrogenase family protein
chr2	48767226	48777225	10000	12.5302	Spo00403	48770574	48780156	-	IPR002100 Transcription factor, MADS-box;IPR002487 Transcription factor, K-box	GO:0006355|GO:0003700|GO:0003677|GO:0046983|GO:0005634|GO:0005667|GO:0045449	NA	MADS box transcription factor 5
chr2	48807226	48857225	50000	2.70485	Spo00400	48806711	48811342	-	IPR001890 RNA-binding, CRM domain	GO:0010048|GO:0003723|GO:0005739|GO:0000373|GO:0048573|GO:0000956|GO:0097034|GO:0030529|GO:0006397|GO:0097031|GO:0009793	NA	CRS2-associated factor 1
chr2	48807226	48857225	50000	2.70485	Spo00418	48854809	48862358	+	IPR024632 Phospholipase D, C-terminal;IPR000008 C2 domain;IPR001736 Phospholipase D/Transphosphatidylase;IPR015679 Phospholipase D family	GO:0005737|GO:0046686|GO:0009506|GO:0005515|GO:0004630|GO:0070290|GO:0016020|GO:0005634|GO:0009816|GO:0005546|GO:0009395	EC:3.1.4.4	Phospholipase D (3.1.4.4)
chr2	48807226	48857225	50000	2.70485	Spo00419	48837237	48841610	+	IPR000209 Peptidase S8/S53 domain;IPR003137 Protease-associated domain, PA;IPR023828 Peptidase S8, subtilisin, Ser-active site;IPR015500 Peptidase S8, subtilisin-related;IPR010259 Peptidase S8 propeptide/proteinase inhibitor I9	GO:0006508|GO:0004252	NA	Subtilisin-like serine protease
chr2	48807226	48857225	50000	2.70485	Spo00420	48820201	48836483	+	IPR015500 Peptidase S8, subtilisin-related;IPR010259 Peptidase S8 propeptide/proteinase inhibitor I9;IPR000209 Peptidase S8/S53 domain;IPR023828 Peptidase S8, subtilisin, Ser-active site;IPR023827 Peptidase S8, subtilisin, Asp-active site;IPR003137 Protease-associated domain, PA	GO:0042802|GO:0009505|GO:0004252|GO:0032440|GO:0006508|GO:0043086|GO:0055114	EC:3.4.21.0|EC:1.3.1.74	Subtilisin-like serine protease
chr2	49097226	49107225	10000	1.13706	Spo06666	49091702	49098511	+	IPR002885 Pentatricopeptide repeat	NA	NA	Pentatricopeptide repeat-containing protein, putative
chr2	49097226	49107225	10000	1.13706	Spo06677	49105079	49112265	-	IPR013320 Concanavalin A-like lectin/glucanase domain;IPR008264 Beta-glucanase;IPR000757 Glycoside hydrolase, family 16;IPR001841 Zinc finger, RING-type;IPR013083 Zinc finger, RING/FYVE/PHD-type	GO:0005975|GO:0004553|GO:0008270|GO:0005515	EC:3.2.1.0	Ring finger protein, putative
chr2	49097226	49107225	10000	1.13706	Spo06676	49100285	49103001	-	IPR011009 Protein kinase-like domain;IPR016477 Fructosamine/Ketosamine-3-kinase	GO:0015996|GO:0016301|GO:0016310|GO:0009507|GO:0005739	NA	Protein kinase superfamily protein
chr2	49127226	49147225	20000	4.06097	Spo06670	49140875	49143024	+	IPR008733 Peroxisomal biogenesis factor 11	GO:0042802|GO:0009627|GO:0044375|GO:0031347|GO:0009506|GO:0016559|GO:0005779	NA	Peroxisomal membrane protein 11-1
chr2	49127226	49147225	20000	4.06097	Spo06678	49143680	49148032	-	IPR003480 Transferase;IPR023213 Chloramphenicol acetyltransferase-like domain	GO:0016740	NA	HXXXD-type acyl-transferase family protein
chr2	49127226	49147225	20000	4.06097	Spo06669	49132674	49140871	+	IPR016024 Armadillo-type fold;IPR011989 Armadillo-like helical;IPR000225 Armadillo	GO:0016874|GO:0008152|GO:0005515	NA	Armadillo/beta-catenin repeat family protein
chr2	49207226	49237225	30000	3.83308	Spo06671	49204360	49209268	+	IPR004159 Putative S-adenosyl-L-methionine-dependent methyltransferase;IPR029063 S-adenosyl-L-methionine-dependent methyltransferase	GO:0008168|GO:0032259	EC:2.1.1.0	S-adenosyl-L-methionine-dependent methyltransferases superfamily protein
chr2	49207226	49237225	30000	3.83308	Spo06672	49221547	49227378	+	IPR000717 Proteasome component (PCI) domain;IPR019585 26S proteasome, regulatory subunit Rpn7;IPR011991 Winged helix-turn-helix DNA-binding domain	GO:0045893|GO:0009880|GO:0050826|GO:0007131|GO:0016579|GO:0006461|GO:0010638|GO:0009585|GO:0033044|GO:0008180|GO:0016571|GO:0048825|GO:0051301|GO:0010388|GO:0009640|GO:0005829|GO:0010564|GO:0019915|GO:0010182|GO:0010090|GO:0016567|GO:0009845|GO:0010228|GO:0045595|GO:0009909|GO:0007062|GO:0010072|GO:0010162|GO:0005515	NA	Cop9 signalosome complex subunit, putative
chr2	49207226	49237225	30000	3.83308	Spo06673	49232473	49238552	+	IPR029063 S-adenosyl-L-methionine-dependent methyltransferase;IPR004159 Putative S-adenosyl-L-methionine-dependent methyltransferase	GO:0000139|GO:0008757|GO:0005768|GO:0005774|GO:0052546|GO:0032259|GO:0016021|GO:0005802	NA	S-adenosyl-L-methionine-dependent methyltransferases superfamily protein
chr2	49307226	49337225	30000	6.42902	Spo01540	49303758	49312140	+	IPR011009 Protein kinase-like domain;IPR008271 Serine/threonine-protein kinase, active site;IPR017441 Protein kinase, ATP binding site;IPR000719 Protein kinase domain;IPR002290 Serine/threonine/dual specificity protein kinase, catalytic domain	GO:0050321|GO:0046777|GO:0009741|GO:0005524|GO:0005634|GO:0005829|GO:0004674|GO:0009069	EC:2.7.11.26|EC:2.7.11.0	Kinase family protein
chr2	49307226	49337225	30000	6.42902	Spo01542	49327351	49330518	+	IPR013822 Signal recognition particle, SRP54 subunit, helical bundle;IPR027417 P-loop containing nucleoside triphosphate hydrolase;IPR003593 AAA+ ATPase domain;IPR000897 Signal recognition particle, SRP54 subunit, GTPase domain;IPR004390 Signal-recognition particle receptor FtsY	GO:0005525|GO:0006184|GO:0006614	NA	Signal recognition particle protein
chr2	49307226	49337225	30000	6.42902	Spo01635	49334679	49336115	-	IPR006683 Thioesterase superfamily;IPR029069 HotDog domain	NA	NA	Thioesterase family protein
chr2	49307226	49337225	30000	6.42902	Spo01541	49315002	49319409	+	IPR001841 Zinc finger, RING-type;IPR013083 Zinc finger, RING/FYVE/PHD-type	GO:0005774|GO:0008270|GO:0005515	NA	RING-H2 finger protein 2B
chr2	49307226	49337225	30000	6.42902	Spo01634	49331335	49332759	-	IPR006683 Thioesterase superfamily;IPR029069 HotDog domain;IPR003736 Phenylacetic acid degradation-related domain	NA	NA	Thioesterase family protein
chr2	49387226	49407225	20000	1.2137	Spo01547	49384740	49392808	+	IPR001891 Malic oxidoreductase;IPR016040 NAD(P)-binding domain;IPR012301 Malic enzyme, N-terminal domain;IPR015884 Malic enzyme, conserved site;IPR012302 Malic enzyme, NAD-binding	GO:0004471|GO:0050897|GO:0051287|GO:0006108|GO:0005524|GO:0009507|GO:0008270|GO:0005739|GO:0042803|GO:0006090|GO:0006099|GO:0015976	EC:1.1.1.39	Malic enzyme
chr2	49387226	49407225	20000	1.2137	Spo01637	49403077	49404480	-	IPR018619 Hyccin	GO:0005886	NA	LOCATED IN: chloroplast; EXPRESSED IN: 14 plant structures; EXPRESSED DURING: 8 growth stages;
chr2	49387226	49407225	20000	1.2137	Spo01548	49395089	49402020	+	IPR002198 Short-chain dehydrogenase/reductase SDR;IPR002347 Glucose/ribitol dehydrogenase;IPR016040 NAD(P)-binding domain	GO:0009813|GO:0009744|GO:0006952|GO:0010224|GO:0005886|GO:0047504|GO:0008106|GO:0005829|GO:0047501|GO:0055114|GO:0080167|GO:0016099|GO:0006094|GO:0006096|GO:0019384|GO:0046486	EC:1.1.1.207|EC:1.1.1.2|EC:1.1.1.208	NAD(P)-binding Rossmann-fold superfamily protein, putative
chr2	49497226	49507225	10000	8.41164	Spo01550	49499652	49503890	+	IPR010839 Protein of unknown function DUF1446	NA	NA	Propionyl-CoA carboxylase, putative
chr2	49497226	49507225	10000	8.41164	Spo01551	49505168	49507364	+	IPR001781 Zinc finger, LIM-type	GO:0008270	NA	(LIM domain containing protein) (LIM transcription factor)
chr2	49547226	49557225	10000	3.40721	Spo01646	49548867	49549886	-	IPR019734 Tetratricopeptide repeat;IPR013026 Tetratricopeptide repeat-containing domain;IPR013105 Tetratricopeptide TPR2;IPR011990 Tetratricopeptide-like helical domain	GO:0005515	NA	Tetratricopeptide repeat (TPR)-like superfamily protein
chr2	49547226	49557225	10000	3.40721	Spo01647	49555285	49556334	-	IPR001048 Aspartate/glutamate/uridylate kinase;IPR004662 Acetylglutamate kinase	GO:0042450|GO:0004042|GO:0005524|GO:0034618|GO:0003991|GO:0016310|GO:0009534|GO:0009570|GO:0006561|GO:0004349|GO:0000051|GO:0042967|GO:0006537	EC:2.3.1.1|EC:2.7.2.8|EC:2.7.2.11	N-acetyl-l-glutamate kinase
chr2	49707226	49717225	10000	5.7946	Spo01564	49702421	49713060	+	IPR011009 Protein kinase-like domain;IPR000719 Protein kinase domain;IPR011990 Tetratricopeptide-like helical domain;IPR001245 Serine-threonine/tyrosine-protein kinase catalytic domain	GO:0004672|GO:0006468|GO:0005524|GO:0005515	NA	Kinase family protein
chr2	49747226	49757225	10000	7.45161	Spo01567	49755238	49757679	+	NA	NA	NA	Unknown protein
chr2	49747226	49757225	10000	7.45161	Spo01655	49743646	49748646	-	IPR024072 Dihydrofolate reductase-like domain;IPR016192 APOBEC/CMP deaminase, zinc-binding;IPR016193 Cytidine deaminase-like;IPR004794 Riboflavin biosynthesis protein RibD;IPR002125 CMP/dCMP deaminase, zinc-binding	GO:0009231|GO:0009570|GO:0008835|GO:0008270|GO:0055114	EC:3.5.4.26	Riboflavin biosynthesis protein
chr2	49767226	49807225	40000	2.43033	Spo01569	49785229	49790309	+	IPR029058 Alpha/Beta hydrolase fold;IPR005592 Mono-/di-acylglycerol lipase, N-terminal;IPR002921 Fungal lipase-like domain	GO:0006950|GO:0004806|GO:0016042|GO:0046486	EC:3.1.1.3	(Alpha/beta-Hydrolases superfamily protein) (Calmodulin-binding heat-shock-like protein)
chr2	49767226	49807225	40000	2.43033	Spo01657	49791474	49797005	-	IPR017853 Glycoside hydrolase superfamily;IPR008540 BZR1, transcriptional repressor;IPR001554 Glycoside hydrolase, family 14;IPR001371 Glycoside hydrolase, family 14B, plant;IPR013781 Glycoside hydrolase, catalytic domain	GO:0010048|GO:0048831|GO:0016161|GO:0006355|GO:0003700|GO:0005737|GO:0000272|GO:0005634|GO:0005982|GO:0005985|GO:0005667|GO:0045449	EC:3.2.1.2	Beta-amylase 7
chr2	49767226	49807225	40000	2.43033	Spo01658	49797039	49797909	-	NA	NA	NA	Unknown protein
chr2	49767226	49807225	40000	2.43033	Spo01656	49764102	49779291	-	IPR001810 F-box domain;IPR029069 HotDog domain;IPR000595 Cyclic nucleotide-binding domain;IPR003703 Acyl-CoA thioesterase;IPR018490 Cyclic nucleotide-binding-like;IPR006652 Kelch repeat type 1;IPR014710 RmlC-like jelly roll fold;IPR015916 Galactose oxidase, beta-propeller;IPR018488 Cyclic nucleotide-binding, conserved site	GO:0006637|GO:0016290|GO:0005515	EC:3.1.2.2	F-box/kelch-repeat protein SKIP4
chr2	50017226	50027225	10000	2.56575	Spo01574	50014309	50017760	+	IPR014810 Fcf2 pre-rRNA processing	GO:0004386|GO:0005524|GO:0003743|GO:0005840|GO:0006446	NA	Eukaryotic initiation factor 4A-9 (eIF-4A-9) (3.6.4.13) (ATP-dependent RNA helicase eIF4A-9)
chr2	50017226	50027225	10000	2.56575	Spo01575	50019099	50022189	+	NA	NA	NA	Unknown protein
chr2	50107226	50117225	10000	1.37667	Spo01666	50105327	50107301	-	NA	NA	NA	Unknown protein
chr2	50107226	50117225	10000	1.37667	Spo01583	50115535	50119379	+	IPR023214 HAD-like domain;IPR002123 Phospholipid/glycerol acyltransferase	GO:0009825|GO:0000038|GO:0016021|GO:0006655|GO:0042335|GO:0048767|GO:0000271|GO:0009932|GO:0016311|GO:0071555|GO:0009926|GO:0090447|GO:0010143|GO:0016791|GO:0008361|GO:0043481|GO:0004366|GO:0009507|GO:0007389|GO:0042967	EC:3.1.3.0|EC:2.3.1.15	Glycerol-3-phosphate acyltransferase 8
chr2	50147226	50197225	50000	4.56025	Spo01669	50147545	50150278	-	IPR020796 Origin recognition complex, subunit 5;IPR027417 P-loop containing nucleoside triphosphate hydrolase	GO:0005488|GO:0005634|GO:0000808|GO:0006260	NA	Origin recognition complex subunit 5
chr2	50147226	50197225	50000	4.56025	Spo01585	50179049	50182826	+	IPR023214 HAD-like domain	GO:0010264|GO:0010207|GO:0009570	NA	BnaA05g05290D protein
chr2	50147226	50197225	50000	4.56025	Spo01586	50185717	50188880	+	IPR001216 Cysteine synthase/cystathionine beta-synthase, pyridoxal-phosphate attachment site;IPR001926 Tryptophan synthase beta subunit-like PLP-dependent enzyme;IPR005859 Cysteine synthase A;IPR005856 Cysteine synthase K/M	GO:0009750|GO:0042744|GO:0006833|GO:0051410|GO:0080147|GO:0009651|GO:0016740|GO:0009507|GO:0004124|GO:0006972|GO:0019288|GO:0050017|GO:0007030|GO:0006535|GO:0006096|GO:0032880|GO:0019761|GO:0019500|GO:0046686|GO:0009684|GO:0009266|GO:0005507|GO:0005739|GO:0009333	EC:2.5.1.47|EC:4.4.1.9	Cysteine synthase (2.5.1.47)
chr2	50147226	50197225	50000	4.56025	Spo01673	50196311	50198440	-	IPR025558 Domain of unknown function DUF4283;IPR001878 Zinc finger, CCHC-type;IPR025836 Zinc knuckle CX2CX4HX4C	GO:0008270|GO:0003676	NA	zinc ion binding;nucleic acid binding
chr2	50147226	50197225	50000	4.56025	Spo01671	50183101	50184221	-	IPR019330 Mesoderm development candidate 2	NA	NA	BnaA03g21220D protein
chr2	50217226	50287225	70000	7.12605	Spo01674	50224415	50226924	-	IPR016135 Ubiquitin-conjugating enzyme/RWD-like;IPR023313 Ubiquitin-conjugating enzyme, active site;IPR000608 Ubiquitin-conjugating enzyme E2	GO:0016874|GO:0008152	NA	(Ubiquitin-conjugating enzyme h, putative) (6.3.2.19)
chr2	50217226	50287225	70000	7.12605	Spo01675	50242242	50246593	-	IPR001606 ARID DNA-binding domain;IPR001005 SANT/Myb domain	GO:0003682|GO:0003677|GO:0000785	NA	ARID/BRIGHT DNA-binding domain,ELM2 domain protein, putative
chr2	50217226	50287225	70000	7.12605	Spo01676	50261528	50263907	-	IPR000873 AMP-dependent synthetase/ligase;IPR025110 AMP-binding enzyme C-terminal domain;IPR020845 AMP-binding, conserved site	GO:0016874|GO:0008152	NA	Acyl:coa ligase acetate-coa synthetase-like protein
chr2	50217226	50287225	70000	7.12605	Spo01677	50266397	50270248	-	IPR000073 Alpha/beta hydrolase fold-1;IPR029058 Alpha/Beta hydrolase fold	GO:0003824	NA	alpha/beta-Hydrolases superfamily protein
chr2	50217226	50287225	70000	7.12605	Spo01678	50271947	50275648	-	IPR002528 Multi antimicrobial extrusion protein	GO:0015238|GO:0005886|GO:0006855|GO:0090406|GO:0016021|GO:0009860|GO:0015297|GO:0030048	NA	MATE efflux family protein
chr2	50217226	50287225	70000	7.12605	Spo01679	50277206	50279770	-	IPR011009 Protein kinase-like domain;IPR000719 Protein kinase domain;IPR003609 Apple-like;IPR024171 S-receptor-like serine/threonine-protein kinase;IPR001480 Bulb-type lectin domain;IPR000858 S-locus glycoprotein;IPR013227 PAN-2 domain;IPR013320 Concanavalin A-like lectin/glucanase domain;IPR002290 Serine/threonine/dual specificity protein kinase, catalytic domain;IPR017441 Protein kinase, ATP bi…	GO:0016020|GO:0006468|GO:0005524|GO:0048544|GO:0004674|GO:0009069	NA	Serine/threonine-protein kinase (2.7.11.1)
chr2	50217226	50287225	70000	7.12605	Spo01680	50285228	50292297	-	IPR013083 Zinc finger, RING/FYVE/PHD-type;IPR001841 Zinc finger, RING-type	GO:0008270|GO:0005515	NA	RING finger protein 1
chr2	50217226	50287225	70000	7.12605	Spo01587	50208717	50223424	+	IPR014978 Glutamine-Leucine-Glutamine, QLQ;IPR001650 Helicase, C-terminal;IPR014001 Helicase superfamily 1/2, ATP-binding domain;IPR027417 P-loop containing nucleoside triphosphate hydrolase;IPR001487 Bromodomain;IPR000330 SNF2-related	GO:0005829|GO:0043044|GO:0006355|GO:0040029|GO:0003677|GO:0005524|GO:0016740|GO:0004386|GO:0010199|GO:0003682|GO:0005634|GO:0005515|GO:0000785	NA	ATP-dependent helicase family protein
chr2	50387226	50417225	30000	7.02537	Spo01685	50389431	50395923	-	IPR013130 Ferric reductase transmembrane component-like domain;IPR013112 FAD-binding 8;IPR017938 Riboflavin synthase-like beta-barrel;IPR017927 Ferredoxin reductase-type FAD-binding domain;IPR013121 Ferric reductase, NAD binding	GO:0016021|GO:0016491|GO:0055114	NA	(Ferric reductase oxidase) (1.16.1.7)
chr2	50387226	50417225	30000	7.02537	Spo01686	50399687	50401105	-	IPR024788 Malectin-like carbohydrate-binding domain	NA	NA	Receptor-like kinase, putative
chr2	50387226	50417225	30000	7.02537	Spo01687	50404273	50408433	-	IPR006740 Protein of unknown function DUF604	GO:0008152|GO:0016740	NA	Transferring glycosyl group transferase
chr2	50387226	50417225	30000	7.02537	Spo01590	50372695	50387879	+	IPR015943 WD40/YVTN repeat-like-containing domain;IPR009771 Ribosome control protein 1;IPR017986 WD40-repeat-containing domain	GO:0005515	NA	Quinoprotein amine dehydrogenase, beta chain-like / RIC1-like guanyl-nucleotide exchange factor
chr2	50387226	50417225	30000	7.02537	Spo01591	50413257	50417318	+	IPR011014 Mechanosensitive ion channel MscS, transmembrane-2;IPR010920 Like-Sm (LSM) domain;IPR006685 Mechanosensitive ion channel MscS	GO:0055085|GO:0016020	NA	Mechanosensitive ion channel protein MscS
chr2	50427226	50477225	50000	16.7404	Spo01690	50426987	50427740	-	NA	NA	NA	Unknown protein
chr2	50427226	50477225	50000	16.7404	Spo01691	50436989	50440161	-	IPR008271 Serine/threonine-protein kinase, active site;IPR000719 Protein kinase domain;IPR011009 Protein kinase-like domain;IPR017441 Protein kinase, ATP binding site;IPR002290 Serine/threonine/dual specificity protein kinase, catalytic domain	GO:0046777|GO:0016021|GO:0005524|GO:0000186|GO:0004709|GO:0005886|GO:0007178|GO:0009069	EC:2.7.11.25	Receptor-like kinase
chr2	50427226	50477225	50000	16.7404	Spo01693	50455477	50457319	-	IPR018790 Protein of unknown function DUF2358	NA	NA	Nuclear transport factor 2 (NTF2) family protein
chr2	50427226	50477225	50000	16.7404	Spo01695	50466495	50469020	-	IPR022803 Ribosomal protein L5 domain;IPR020929 Ribosomal protein L5, conserved site;IPR002132 Ribosomal protein L5;IPR020930 Ribosomal protein L5, bacterial-type	GO:0006412|GO:0019843|GO:0003735|GO:0019288|GO:0009941|GO:0009570|GO:0019344|GO:0022626|GO:0016020|GO:0042254	NA	50S ribosomal protein L5, chloroplastic
chr2	50427226	50477225	50000	16.7404	Spo01692	50443603	50452075	-	IPR027057 CAAX prenyl protease 1;IPR001915 Peptidase M48	GO:0005789|GO:0046872|GO:0005773|GO:0004222|GO:0071586|GO:0016021|GO:0006888|GO:0006508	EC:3.4.24.0	CAAX prenyl protease 1-like protein
chr2	50427226	50477225	50000	16.7404	Spo01696	50472065	50479620	-	NA	GO:0009987	NA	BnaA03g26920D protein
chr2	50427226	50477225	50000	16.7404	Spo01694	50458162	50465361	-	IPR001206 Diacylglycerol kinase, catalytic domain;IPR005218 Diacylglycerol/lipid kinase;IPR016064 ATP-NAD kinase-like domain	GO:0004143|GO:0017050|GO:0005739|GO:0009409|GO:0005524|GO:0003951|GO:0007205|GO:0016310|GO:0006671|GO:0009395|GO:0046486|GO:0006769|GO:0046497	EC:2.7.1.107|EC:2.7.1.23	Diacylglycerol kinase family protein
chr2	50557226	50567225	10000	1.95371	Spo01702	50561855	50566764	-	IPR001841 Zinc finger, RING-type;IPR011016 Zinc finger, RING-CH-type;IPR013083 Zinc finger, RING/FYVE/PHD-type	GO:0005515|GO:0008270	NA	RING/U-box superfamily protein
chr2	50597226	50657225	60000	3.57973	Spo01595	50602839	50609228	+	IPR029058 Alpha/Beta hydrolase fold;IPR002410 Peptidase S33;IPR000073 Alpha/beta hydrolase fold-1	GO:0005773|GO:0004177|GO:0019344|GO:0006508|GO:0005829	EC:3.4.11.0	(Proline iminopeptidase, putative) (3.4.11.5)
chr2	50597226	50657225	60000	3.57973	Spo01704	50596729	50600164	-	IPR003700 Ketopantoate hydroxymethyltransferase;IPR015813 Pyruvate/Phosphoenolpyruvate kinase-like domain	GO:0003864|GO:0050897|GO:0015940|GO:0032259|GO:0009507|GO:0008270|GO:0008168|GO:0005739	EC:2.1.2.11|EC:2.1.1.0	(3-methyl-2-oxobutanoate hydroxymethyltransferase, putative) (2.1.2.11)
chr2	50597226	50657225	60000	3.57973	Spo01596	50610465	50612119	+	IPR003657 DNA-binding WRKY	GO:0006355|GO:0003700|GO:0043565|GO:0005634|GO:0005667|GO:0045449	NA	Probable WRKY transcription factor 24 (WRKY DNA-binding protein 24)
chr2	50597226	50657225	60000	3.57973	Spo01597	50617883	50620485	+	IPR004864 Late embryogenesis abundant protein, LEA-14;IPR013990 Water stress and hypersensitive response domain;IPR013783 Immunoglobulin-like fold	GO:0009269	NA	Late embryogenesis abundant protein
chr2	50597226	50657225	60000	3.57973	Spo01598	50623902	50624537	+	IPR004864 Late embryogenesis abundant protein, LEA-14;IPR013783 Immunoglobulin-like fold	GO:0046872|GO:0005886	NA	Late embryogenesis abundant hydroxyproline-rich glycoprotein family, putative
chr2	50597226	50657225	60000	3.57973	Spo01599	50633912	50634520	+	IPR001841 Zinc finger, RING-type;IPR013083 Zinc finger, RING/FYVE/PHD-type	GO:0009507|GO:0008270|GO:0005515	NA	Ring finger protein, putative
chr2	50597226	50657225	60000	3.57973	Spo01705	50643555	50645383	-	NA	NA	NA	Unknown protein
chr2	50597226	50657225	60000	3.57973	Spo01706	50645410	50655439	-	NA	NA	NA	Golgin candidate 3 (AtGC3) (GRIP-related ARF-binding domain-containing Arabidopsis protein 1)
chr2	50597226	50657225	60000	3.57973	Spo01600	50642174	50644243	+	IPR003388 Reticulon	GO:0016021	NA	Reticulon-like protein
chr2	50697226	50707225	10000	3.84874	Spo01601	50705405	50706751	+	IPR001199 Cytochrome b5-like heme/steroid binding domain;IPR012171 Fatty acid/sphingolipid desaturase;IPR005804 Fatty acid desaturase, type 1	GO:0006633|GO:0016717|GO:0005506|GO:0020037|GO:0055114	EC:1.14.19.0	Delta-6 desaturase
chr2	50917226	51007225	90000	3.83325	Spo01713	50916027	50918214	-	NA	NA	NA	Copper ion-binding protein
chr2	50917226	51007225	90000	3.83325	Spo01618	50925214	50926011	+	IPR010605 Protein of unknown function DUF1191	NA	NA	Plant/F17O14-7 protein
chr2	50917226	51007225	90000	3.83325	Spo01715	50922598	50924769	-	NA	NA	NA	Unknown protein
chr2	50917226	51007225	90000	3.83325	Spo01716	50926593	50928566	-	IPR013830 SGNH hydrolase-type esterase domain;IPR001087 GDSL lipase/esterase	GO:0016788|GO:0005576|GO:0016042	NA	GDSL esterase/lipase 4 (3.1.1.-) (Extracellular lipase 4) (Precursor)
chr2	50917226	51007225	90000	3.83325	Spo01717	50929508	50933882	-	IPR009292 Protein of unknown function DUF947	GO:0005730|GO:0000398|GO:0006364|GO:0051604	NA	Ribosomal RNA processing-like protein
chr2	50917226	51007225	90000	3.83325	Spo01619	50956853	50959483	+	IPR004827 Basic-leucine zipper domain;IPR012900 G-box binding, MFMR	GO:0006355|GO:0003700|GO:0043565|GO:0005634|GO:0005667|GO:0045449	NA	G-box binding factor
chr2	50917226	51007225	90000	3.83325	Spo01620	50967100	50969961	+	IPR011013 Galactose mutarotase-like domain;IPR014718 Glycoside hydrolase-type carbohydrate-binding, subgroup;IPR008183 Aldose 1-/Glucose-6-phosphate 1-epimerase;IPR025532 Glucose-6-phosphate 1-epimerase	GO:0030246|GO:0005975|GO:0016853	NA	Aldose 1-epimerase, putative
chr2	50917226	51007225	90000	3.83325	Spo01621	50981248	50981979	+	IPR004864 Late embryogenesis abundant protein, LEA-14	NA	NA	Late embryogenesis abundant (LEA) hydroxyproline-rich glycoprotein family
chr2	50917226	51007225	90000	3.83325	Spo01718	50973130	50976404	-	IPR027408 PNPase/RNase PH domain;IPR001247 Exoribonuclease, phosphorolytic domain 1;IPR015847 Exoribonuclease, phosphorolytic domain 2;IPR020568 Ribosomal protein S5 domain 2-type fold	GO:0090305|GO:0009022|GO:0005829|GO:0004527	EC:2.7.7.56	(Exosome complex exonuclease RRP41, putative) (2.7.7.56)
chr2	50917226	51007225	90000	3.83325	Spo01622	50994828	50998412	+	IPR016135 Ubiquitin-conjugating enzyme/RWD-like;IPR000608 Ubiquitin-conjugating enzyme E2;IPR023313 Ubiquitin-conjugating enzyme, active site	GO:0016874|GO:0008152	NA	Ubiquitin conjugating-like enzyme family protein
chr2	50917226	51007225	90000	3.83325	Spo01714	50918971	50922584	-	IPR025564 Cyanobacterial aminoacyl-tRNA synthetase, CAAD domain	GO:0010287|GO:0009941|GO:0016021|GO:0009535	NA	Protein CURVATURE THYLAKOID 1A, chloroplastic (Precursor)
chr2	50917226	51007225	90000	3.83325	Spo01719	50984732	50992103	-	IPR001715 Calponin homology domain;IPR000760 Inositol monophosphatase;IPR020583 Inositol monophosphatase, metal-binding site	GO:0043234|GO:0044430|GO:0000166|GO:0015630|GO:0046854|GO:0005515	NA	Kinesin-like protein
chr2	51147226	51157225	10000	4.55093	Spo01631	51150450	51158004	+	IPR021480 Protein of unknown function DUF3133	NA	NA	Extra-large G-like protein
chr3	33697881	33787880	90000	1.90019	Spo24643	33706536	33707543	-	IPR001611 Leucine-rich repeat;IPR013210 Leucine-rich repeat-containing N-terminal, type 2	GO:0005515	NA	Probable leucine-rich repeat receptor-like protein kinase (2.7.11.1) (Precursor)
chr3	33697881	33787880	90000	1.90019	Spo24642	33746800	33747798	-	IPR001611 Leucine-rich repeat;IPR013210 Leucine-rich repeat-containing N-terminal, type 2	GO:0005515	NA	Probable leucine-rich repeat receptor-like protein kinase (2.7.11.1) (Precursor)
chr3	33697881	33787880	90000	1.90019	Spo24641	33779694	33781738	-	IPR001611 Leucine-rich repeat;IPR013210 Leucine-rich repeat-containing N-terminal, type 2	GO:0006865|GO:0031348|GO:0009867|GO:0009862|GO:0009505|GO:0010363|GO:0090353|GO:0006612|GO:0050832|GO:0043069|GO:0005794|GO:0005829|GO:0000165|GO:0009409|GO:0009506|GO:0009738|GO:0030968|GO:0005515	NA	Probable leucine-rich repeat receptor-like protein kinase (2.7.11.1) (Precursor)
chr3	33697881	33787880	90000	1.90019	Spo24649	33772445	33772807	+	NA	NA	NA	Unknown protein
chr3	33697881	33787880	90000	1.90019	Spo24648	33782162	33790092	+	NA	NA	NA	Unknown protein
chr3	33927881	33937880	10000	1.19549	Spo27121	33929764	33934111	+	IPR001611 Leucine-rich repeat;IPR013210 Leucine-rich repeat-containing N-terminal, type 2	GO:0005515	NA	Probable leucine-rich repeat receptor-like protein kinase (2.7.11.1) (Precursor)
chr3	34637881	34647880	10000	1.18197	Spo13592	34637456	34649370	-	IPR015422 Pyridoxal phosphate-dependent transferase, major region, subdomain 2;IPR002129 Pyridoxal phosphate-dependent decarboxylase;IPR015424 Pyridoxal phosphate-dependent transferase;IPR010107 Glutamate decarboxylase;IPR015421 Pyridoxal phosphate-dependent transferase, major region, subdomain 1	GO:0006536|GO:0030170|GO:0009506|GO:0004351|GO:0005516|GO:0006522|GO:0006531|GO:0019482|GO:0019530	EC:4.1.1.15	Glutamate decarboxylase (4.1.1.15)
chr3	41080247	41090246	10000	1.33048	Spo13645	41082978	41088907	-	IPR017941 Rieske [2Fe-2S] iron-sulphur domain;IPR015879 Aromatic-ring-hydroxylating dioxygenase, alpha subunit, C-terminal domain;IPR001663 Aromatic-ring-hydroxylating dioxygenase, alpha subunit	GO:0055114|GO:0051537|GO:0019439|GO:0016708|GO:0009570|GO:0019133|GO:0019285|GO:0005506	EC:1.14.12.0|EC:1.14.15.7	Choline monooxygenase
chr3	87529508	87539507	10000	1.26704	Spo03767	87530283	87547213	-	IPR017423 tRNA (adenine(58)-N(1))-methyltransferase non-catalytic subunit TRM6	GO:0000278|GO:0003743|GO:0006396|GO:0006606|GO:0009220|GO:0016740|GO:0006446|GO:0031515|GO:0030488|GO:0005840	NA	Eukaryotic initiation factor 3 gamma subunit family protein
chr3	88029508	88039507	10000	1.70292	Spo03763	88037380	88044529	+	IPR017441 Protein kinase, ATP binding site;IPR001245 Serine-threonine/tyrosine-protein kinase catalytic domain;IPR002290 Serine/threonine/dual specificity protein kinase, catalytic domain;IPR013320 Concanavalin A-like lectin/glucanase domain;IPR000719 Protein kinase domain;IPR008271 Serine/threonine-protein kinase, active site;IPR011009 Protein kinase-like domain	GO:0006468|GO:0005524|GO:0004674|GO:0005199|GO:0009069|GO:0005618|GO:0042546	EC:2.7.11.0	Receptor-like kinase
chr3	89570806	89580805	10000	2.70035	Spo10156	89568173	89576678	+	IPR007275 YTH domain	GO:0009451	NA	Evolutionarily conserved C-terminal region 11 protein
chr4	81092673	81102672	10000	1.15859	Spo14085	81090512	81094611	+	IPR006994 Transcription factor 25	GO:0005829	NA	Albugo candida WGS project CAIX00000000 data, strain Ac Nc2, contig AcNc2_CONTIG_133_length_61784
chr4	81092673	81102672	10000	1.15859	Spo14090	81095228	81098245	-	IPR016518 Alpha-L-fucosidase;IPR008928 Six-hairpin glycosidase-like;IPR027414 Glycosyl hydrolase family, N-terminal domain	GO:0048046|GO:0047513|GO:0005975	EC:3.2.1.63	Alpha-L-fucosidase-like protein
chr4	81092673	81102672	10000	1.15859	Spo14091	81100287	81108603	-	IPR013955 Replication factor A, C-terminal;IPR027414 Glycosyl hydrolase family, N-terminal domain;IPR012340 Nucleic acid-binding, OB-fold;IPR008928 Six-hairpin glycosidase-like	GO:0048046|GO:0047513|GO:0005975	EC:3.2.1.63	Alpha-L-fucosidase-like protein
chr4	98331262	98391261	60000	1.23509	Spo11511	98333223	98334668	+	IPR015943 WD40/YVTN repeat-like-containing domain;IPR001680 WD40 repeat;IPR017986 WD40-repeat-containing domain;IPR020472 G-protein beta WD-40 repeat	GO:0008152|GO:0016740|GO:0005515	NA	Transducin/WD40 repeat-like superfamily protein
chr4	98331262	98391261	60000	1.23509	Spo11524	98389688	98389921	-	NA	NA	NA	Unknown protein
chr4	98331262	98391261	60000	1.23509	Spo11512	98381838	98387571	+	IPR027417 P-loop containing nucleoside triphosphate hydrolase;IPR001019 Guanine nucleotide binding protein (G-protein), alpha subunit;IPR011025 G protein alpha subunit, helical insertion	GO:0001101|GO:0009725|GO:0009743|GO:0071310|GO:0043167|GO:0051179|GO:0045087|GO:0007186|GO:0031683|GO:0004871|GO:0003924|GO:0019001	NA	Guanine nucleotide-binding protein alpha-2 subunit
chr5	750001	780000	30000	1.37995	Spo17607	743796	753177	+	IPR001841 Zinc finger, RING-type;IPR025114 Domain of unknown function DUF4033;IPR013083 Zinc finger, RING/FYVE/PHD-type	GO:0008270|GO:0005515	NA	RING/U-box superfamily protein
chr5	750001	780000	30000	1.37995	Spo17608	763135	769426	+	IPR000719 Protein kinase domain;IPR011009 Protein kinase-like domain;IPR013320 Concanavalin A-like lectin/glucanase domain;IPR017441 Protein kinase, ATP binding site;IPR008271 Serine/threonine-protein kinase, active site	GO:0005886|GO:0006468|GO:0005524|GO:0004674|GO:0009069	EC:2.7.11.0	Probable receptor-like protein kinase (2.7.11.1)
chr5	750001	780000	30000	1.37995	Spo17697	753966	758973	-	IPR014001 Helicase superfamily 1/2, ATP-binding domain;IPR027417 P-loop containing nucleoside triphosphate hydrolase;IPR001650 Helicase, C-terminal;IPR011545 DEAD/DEAH box helicase domain;IPR014014 RNA helicase, DEAD-box type, Q motif;IPR000629 ATP-dependent RNA helicase DEAD-box, conserved site	GO:0008026|GO:0003723|GO:0005524|GO:0008152	NA	DEAD-box ATP-dependent RNA helicase-like protein
chr5	750001	780000	30000	1.37995	Spo17609	770626	772953	+	IPR008390 AWPM-19-like	GO:0005739|GO:0016020	NA	(AWPM-19-like protein) (Plasma membrane associated protein-like)
chr5	750001	780000	30000	1.37995	Spo17610	774728	775733	+	NA	NA	NA	Unknown protein
chr5	750001	780000	30000	1.37995	Spo17611	775775	780704	+	IPR007529 Zinc finger, HIT-type;IPR006880 INO80 complex subunit B-like conserved region;IPR029523 INO80 complex, subunit Ies2	GO:0031011|GO:0006338	NA	HIT zinc finger,PAPA-1-like conserved region, putative
chr5	8680132	8720131	40000	1.10739	Spo27280	8682772	8683416	+	IPR001929 Germin;IPR006045 Cupin 1;IPR014710 RmlC-like jelly roll fold;IPR011051 RmlC-like cupin domain	GO:0045735|GO:0030145|GO:0016491|GO:0005576|GO:0044710	NA	germin-like protein subfamily 2 member 2 precursor
chr5	8680132	8720131	40000	1.10739	Spo27281	8679878	8680522	+	IPR011051 RmlC-like cupin domain;IPR001929 Germin;IPR014710 RmlC-like jelly roll fold;IPR006045 Cupin 1	GO:0045735|GO:0030145|GO:0016491|GO:0005576|GO:0044710	NA	germin-like protein subfamily 2 member 2 precursor
chr5	8680132	8720131	40000	1.10739	Spo27253	8684853	8689625	-	IPR011598 Myc-type, basic helix-loop-helix (bHLH) domain	GO:0046983	NA	Transcription factor bHLH137 (Basic helix-loop-helix protein 137) (AtbHLH137) (bHLH 137) (Transcription factor EN 89) (bHLH transcription factor bHLH137)
chr5	8680132	8720131	40000	1.10739	Spo27251	8708600	8713138	-	NA	NA	NA	AT3g47850/T23J7_180
chr5	8680132	8720131	40000	1.10739	Spo27252	8701886	8704486	-	IPR001372 Dynein light chain, type 1/2	GO:0005875|GO:0007017	NA	Dynein light chain type 1 family protein
chr5	9230132	9240131	10000	1.15462	Spo24379	9227942	9233580	+	IPR011009 Protein kinase-like domain;IPR002290 Serine/threonine/dual specificity protein kinase, catalytic domain;IPR001611 Leucine-rich repeat;IPR013320 Concanavalin A-like lectin/glucanase domain;IPR008271 Serine/threonine-protein kinase, active site;IPR017441 Protein kinase, ATP binding site;IPR000719 Protein kinase domain;IPR013210 Leucine-rich repeat-containing N-terminal, type 2	GO:0048519|GO:0000186|GO:0009855|GO:0010051|GO:0016021|GO:0009887|GO:0004709|GO:0048439|GO:0005524|GO:0005515|GO:0007178|GO:0009069	EC:2.7.11.25	Receptor-like protein kinase
chr5	9230132	9240131	10000	1.15462	Spo24380	9238032	9242073	+	IPR007065 HPP	NA	NA	Integral membrane HPP family protein
chr5	16463308	16473307	10000	1.25582	Spo08947	16470472	16471544	+	IPR008978 HSP20-like chaperone;IPR002068 Alpha crystallin/Hsp20 domain	NA	NA	Small heat shock protein
chr5	16463308	16473307	10000	1.25582	Spo08946	16461794	16467530	+	IPR020904 Short-chain dehydrogenase/reductase, conserved site;IPR002198 Short-chain dehydrogenase/reductase SDR;IPR002347 Glucose/ribitol dehydrogenase;IPR016040 NAD(P)-binding domain	GO:0070524|GO:0072582|GO:0009741|GO:0008202|GO:0072555|GO:0009507|GO:0009737|GO:0055114	EC:1.1.1.146	Dehydrogenase/reductase SDR family protein 7-like protein
chr5	17643308	17653307	10000	1.52347	Spo19759	17648569	17649072	+	IPR005493 Ribonuclease E inhibitor RraA/Dimethylmenaquinone methyltransferase;IPR010203 Regulator of ribonuclease activity A	GO:0046872|GO:0047443|GO:0008948|GO:0032259|GO:0051252|GO:0008428|GO:0008168|GO:0043086|GO:0018874|GO:0006090|GO:0006525|GO:0006560	EC:4.1.3.17|EC:4.1.1.3|EC:2.1.1.0	4-hydroxy-4-methyl-2-oxoglutarate aldolase (HMG aldolase) (4.1.1.3) (4.1.3.17) (Oxaloacetate decarboxylase)
chr5	17643308	17653307	10000	1.52347	Spo19776	17650234	17660950	-	IPR001279 Beta-lactamase-like;IPR009057 Homeodomain-like;IPR017877 Myb-like domain;IPR011108 RNA-metabolising metallo-beta-lactamase;IPR004613 Ribonuclease J	GO:0046872|GO:0004519|GO:0045333|GO:0090305|GO:0003677|GO:0003682|GO:0003723|GO:0009507|GO:0015979|GO:0000785	NA	RNA-metabolising metallo-beta-lactamase family protein
chr5	17663308	17683307	20000	1.13025	Spo19760	17667253	17670565	+	IPR000850 Adenylate kinase/UMP-CMP kinase;IPR027417 P-loop containing nucleoside triphosphate hydrolase	GO:0019205|GO:0005524|GO:0006139	NA	Adenylate kinase family-like protein
chr5	17663308	17683307	20000	1.13025	Spo19777	17663126	17666183	-	IPR020532 Cycloeucalenol cycloisomerase	GO:0016132|GO:0000911|GO:0016021|GO:0006907|GO:0009958|GO:0005739|GO:0006084|GO:0047793|GO:0007020|GO:0005783|GO:0016126	EC:5.5.1.9	(Cyclopropyl sterol isomerase/cycloeucalenol cycloisomerase) (5.5.1.9)
chr5	17663308	17683307	20000	1.13025	Spo19778	17671018	17674199	-	IPR001611 Leucine-rich repeat;IPR000719 Protein kinase domain;IPR013320 Concanavalin A-like lectin/glucanase domain;IPR001245 Serine-threonine/tyrosine-protein kinase catalytic domain;IPR011009 Protein kinase-like domain;IPR003591 Leucine-rich repeat, typical subtype	GO:0004672|GO:0006468|GO:0005524|GO:0005515	NA	Receptor protein kinase-like protein
chr5	20303308	20313307	10000	1.12845	Spo05073	20303192	20305172	-	NA	GO:0010264|GO:0006098|GO:0010027|GO:0009507	NA	PAP fibrillin domain protein,expressed protein
chr5	20303308	20313307	10000	1.12845	Spo05074	20312322	20319742	-	IPR008409 Pre-mRNA-splicing factor SPF27	GO:0001510|GO:0005681|GO:0005730|GO:0042742|GO:0008380|GO:0009870|GO:0005515|GO:0010204|GO:0006397|GO:0050832	NA	Pre-mRNA-splicing factor SPF27 homolog (Modifier of SNC1 member 4) (Protein BCAS2 homolog)
chr5	42561563	42581562	20000	2.32602	Spo06396	42560658	42563459	+	IPR014978 Glutamine-Leucine-Glutamine, QLQ;IPR014977 WRC	GO:0005634|GO:0005524	NA	Growth-regulating factor
chr5	42561563	42581562	20000	2.32602	Spo06399	42564242	42584888	-	IPR006589 Glycosyl hydrolase, family 13, subfamily, catalytic domain;IPR015902 Glycoside hydrolase, family 13;IPR006047 Glycosyl hydrolase, family 13, catalytic domain;IPR013780 Glycosyl hydrolase, family 13, all-beta;IPR017853 Glycoside hydrolase superfamily;IPR014756 Immunoglobulin E-set;IPR006048 Alpha-amylase, C-terminal all beta;IPR013783 Immunoglobulin-like fold;IPR013781 Glycoside hydrolas…	GO:0009790|GO:0004553|GO:0005978|GO:0043169|GO:0009501|GO:0003844|GO:0019252|GO:0009507|GO:0005985	EC:3.2.1.0|EC:2.4.1.18	Starch branching enzyme I
chr5	43361563	43501562	140000	1.72431	Spo06028	43359610	43362141	-	IPR015927 Peptidase S24/S26A/S26B/S26C;IPR000223 Peptidase S26A, signal peptidase I;IPR019533 Peptidase S26;IPR019756 Peptidase S26A, signal peptidase I, serine active site;IPR019758 Peptidase S26A, signal peptidase I, conserved site;IPR028360 Peptidase S24/S26, beta-ribbon domain	GO:0006508|GO:0008236|GO:0016021	NA	(Signal peptidase I, putative) (3.4.21.89)
chr5	43361563	43501562	140000	1.72431	Spo06020	43490959	43494698	+	IPR023795 Serpin, conserved site;IPR023796 Serpin domain;IPR000215 Serpin family	GO:0005615|GO:0016740|GO:0008233|GO:0006508	NA	Serpin-like protein
chr5	45257280	45267279	10000	1.10121	Spo17391	45258321	45259379	-	IPR001623 DnaJ domain;IPR015399 Domain of unknown function DUF1977, DnaJ-like	GO:0016021	NA	Chaperone protein dnaJ, putative
chr5	45257280	45267279	10000	1.10121	Spo17392	45259530	45260059	-	NA	NA	NA	Unknown protein
SpoScf_00544	210001	220000	10000	5.50675	Spo16981	219842	225510	+	IPR023210 NADP-dependent oxidoreductase domain;IPR001395 Aldo/keto reductase	GO:0016491|GO:0055114	NA	(Aldo/keto reductase) (Aldo/keto reductase family oxidoreductase)
SpoScf_03605	1	10000	10000	1.44795	Spo26843	8101	8837	+	IPR003245 Plastocyanin-like;IPR008972 Cupredoxin	GO:0009055|GO:0006118	NA	Early nodulin-like protein 15, putative
SpoScf_03605	1	10000	10000	1.44795	Spo26844	9343	11037	+	NA	NA	NA	Unknown protein
SpoScf_03605	1	10000	10000	1.44795	Spo26845	856	4745	-	IPR004240 Nonaspanin (TM9SF)	GO:0016021	NA	transmembrane nine 7
