# Supplementary material for: Draft genome of spinach and transcriptome diversity of 120 Spinacia accessions
Source: Nat Commun. 2017 May 24;8:15275. doi: 10.1038/ncomms15275 (PMC5458060; doi:10.1038/ncomms15275)
Supplement: Supplementary Data 5 — Markers and QTLs overlap with or close to (<200 kb) potential selective sweeps and differentiated regions. [file ncomms15275-s6.xlsx]

## Sheet: Data_S5
Supplementary Data 5. Markers and QTLs overlap with or close to (<200 kb) potential selective sweeps and differentiated regions.
SNP markers or QTLs						Selective sweeps or differentiated regions (overlapped or <200 kb away)
Category	Chromosome	Positions or regions	Associated taits	Marker ID	Reference	Category	Chromosome	Start	End	Length (kb)	Max XP-CLR scores or FST values
QTLs	chr2	40,934,554 - 44,364,196	Flowering/leaf_number/stem length	SO-090 / SO-268	Chan-Navarrete R, Dolstra O, van Kaauwen M, van Bueren ETL, van der Linden CG. 2016. Genetic map construction and QTL analysis of nitrogen use efficiency in spinach (Spinacia oleracea L.). Euphytica 208(3): 621-636.	selective sweep	chr2	44167226	44177225	10	1.16637
SNP markers	chr2	50448313	Bolting	AYZV02041012_1060	Chitwood J, Shi A, Mou B, Evans M, Clark J, Motes D, Chen P, Hensley D. 2016. Population Structure and Association Analysis of Bolting, Plant Height, and Leaf Erectness in Spinach. Hortscience 51(5): 481-486	selective sweep	chr2	50217226	50287225	70	7.12605
SNP markers	chr2	50448313	Bolting	AYZV02041012_1060	Chitwood J, Shi A, Mou B, Evans M, Clark J, Motes D, Chen P, Hensley D. 2016. Population Structure and Association Analysis of Bolting, Plant Height, and Leaf Erectness in Spinach. Hortscience 51(5): 481-486	selective sweep	chr2	50387226	50417225	30	7.02537
SNP markers	chr2	50448313	Bolting	AYZV02041012_1060	Chitwood J, Shi A, Mou B, Evans M, Clark J, Motes D, Chen P, Hensley D. 2016. Population Structure and Association Analysis of Bolting, Plant Height, and Leaf Erectness in Spinach. Hortscience 51(5): 481-486	selective sweep	chr2	50557226	50567225	10	1.95371
SNP markers	chr2	50448313	Bolting	AYZV02041012_1060	Chitwood J, Shi A, Mou B, Evans M, Clark J, Motes D, Chen P, Hensley D. 2016. Population Structure and Association Analysis of Bolting, Plant Height, and Leaf Erectness in Spinach. Hortscience 51(5): 481-486	selective sweep	chr2	50597226	50657225	60	3.57973
SNP markers	chr2	50448313	Bolting	AYZV02041012_1060	Chitwood J, Shi A, Mou B, Evans M, Clark J, Motes D, Chen P, Hensley D. 2016. Population Structure and Association Analysis of Bolting, Plant Height, and Leaf Erectness in Spinach. Hortscience 51(5): 481-486	selective sweep	chr2	50427226	50477225	50	16.7404
SNP markers	chr2	49989993	Petiole color	AYZV01053164_12114	Ma JB, Shi AN, Mou BQ, Evans M, Clark JR, Motes D, Correll JC, Xiong HZ, Qin J, Chitwood J et al. 2016. Association mapping of leaf traits in spinach (Spinacia oleracea L.). Plant Breeding 135(3): 399-404.	selective sweep	chr2	50107226	50117225	10	1.37667
SNP markers	chr2	49989993	Petiole color	AYZV01053164_12114	Ma JB, Shi AN, Mou BQ, Evans M, Clark JR, Motes D, Correll JC, Xiong HZ, Qin J, Chitwood J et al. 2016. Association mapping of leaf traits in spinach (Spinacia oleracea L.). Plant Breeding 135(3): 399-404.	selective sweep	chr2	49767226	49807225	40	2.43033
SNP markers	chr2	49989993	Petiole color	AYZV01053164_12114	Ma JB, Shi AN, Mou BQ, Evans M, Clark JR, Motes D, Correll JC, Xiong HZ, Qin J, Chitwood J et al. 2016. Association mapping of leaf traits in spinach (Spinacia oleracea L.). Plant Breeding 135(3): 399-404.	selective sweep	chr2	50017226	50027225	10	2.56575
SNP markers	chr2	49989993	Petiole color	AYZV01053164_12114	Ma JB, Shi AN, Mou BQ, Evans M, Clark JR, Motes D, Correll JC, Xiong HZ, Qin J, Chitwood J et al. 2016. Association mapping of leaf traits in spinach (Spinacia oleracea L.). Plant Breeding 135(3): 399-404.	selective sweep	chr2	50147226	50197225	50	4.56025
SNP markers	chr2	44994601	Bolting	chr2-44994601	this study	selective sweep	chr2	45027226	45037225	10	18.431
SNP markers	chr2	44994637	Bolting	chr2-44994637	this study	selective sweep	chr2	45027226	45037225	10	18.431
QTLs	chr1	32,111,350 - 33,957,336	Flowering	SO-160 / SO-103	Chan-Navarrete R, Dolstra O, van Kaauwen M, van Bueren ETL, van der Linden CG. 2016. Genetic map construction and QTL analysis of nitrogen use efficiency in spinach (Spinacia oleracea L.). Euphytica 208(3): 621-636.	differentiated region between S. turkestanica and S. oleracea.	chr1	32232268	32250267	18	0.4261
SNP markers	chr2	50448313	Bolting	AYZV02041012_1060	Chitwood J, Shi A, Mou B, Evans M, Clark J, Motes D, Chen P, Hensley D. 2016. Population Structure and Association Analysis of Bolting, Plant Height, and Leaf Erectness in Spinach. Hortscience 51(5): 481-486	differentiated region between S. turkestanica and S. oleracea.	chr2	50378358	50397357	19	0.436
SNP markers	chr5	22587497	Erectness	AYZV02030116_256	Chitwood J, Shi A, Mou B, Evans M, Clark J, Motes D, Chen P, Hensley D. 2016. Population Structure and Association Analysis of Bolting, Plant Height, and Leaf Erectness in Spinach. Hortscience 51(5): 481-486	differentiated region between S. turkestanica and S. oleracea.	chr5	22583898	22598897	15	0.4529
SNP markers	chr5	4363633	Petiole colour	AYZV01034140_6661	Ma JB, Shi AN, Mou BQ, Evans M, Clark JR, Motes D, Correll JC, Xiong HZ, Qin J, Chitwood J et al. 2016. Association mapping of leaf traits in spinach (Spinacia oleracea L.). Plant Breeding 135(3): 399-404.	differentiated region between S. turkestanica and S. oleracea.	chr5	4172609	4191608	18	0.666
