# Supplementary material for: Draft genome of spinach and transcriptome diversity of 120 Spinacia accessions
Source: Nat Commun. 2017 May 24;8:15275. doi: 10.1038/ncomms15275 (PMC5458060; doi:10.1038/ncomms15275)
Supplement: Supplementary Data 6 — Genes in the highly differentiated regions (top 1% FST) between S. turkestanica and S. oleracea. [file ncomms15275-s7.xlsx]

## Sheet: Data_S6
Supplementary Data 6. Genes in the highly differentiated regions (top 1% FST) between S. turkestanica and S. oleracea.
Windows					Genes
Sequence ID	Start	End	Length	Max FST	ID	Start	End	Strand	IPR	GO	EC	Description
chr1	8537920	8554919	17000	0.5356	Spo17124	8549942	8554059	+	IPR006195 Aminoacyl-tRNA synthetase, class II;IPR002317 Serine-tRNA ligase, type1;IPR010978 tRNA-binding arm;IPR015866 Serine-tRNA synthetase, type1, N-terminal;IPR002314 Aminoacyl-tRNA synthetase, class II (G/ H/ P/ S), conserved domain	GO:0005829|GO:0004828|GO:0097056|GO:0009651|GO:0006434|GO:0009165|GO:0005524|GO:0006499|GO:0006094|GO:0006096|GO:0006544|GO:0006563|GO:0006566	EC:6.1.1.11	(Seryl-tRNA synthetase, putative) (6.1.1.11)
chr1	8537920	8554919	17000	0.5356	Spo17125	8529720	8544355	+	IPR011237 Peptidase M16 domain;IPR011249 Metalloenzyme, LuxS/M16 peptidase-like;IPR011765 Peptidase M16, N-terminal;IPR007863 Peptidase M16, C-terminal domain	GO:0046872|GO:0008233|GO:0009793|GO:0009570|GO:0006508|GO:0005739	NA	Insulinase (Peptidase family M16)
chr1	9359920	9370919	11000	0.3998	Spo08473	9356434	9361309	-	IPR003854 Gibberellin regulated protein	NA	NA	Gibberellin-regulated protein 14 (GAST1 protein homolog 14) (Precursor)
chr1	9359920	9370919	11000	0.3998	Spo08474	9361343	9365330	-	IPR006121 Heavy metal-associated domain, HMA	GO:0006098|GO:0046872|GO:0019288|GO:0009941|GO:0009535|GO:0009570|GO:0009735|GO:0045036|GO:0030001	NA	EG2771
chr1	23100329	23118328	18000	0.7181	Spo01788	23107855	23111099	+	IPR008942 ENTH/VHS;IPR018205 VHS subgroup;IPR004152 GAT domain;IPR002014 VHS	GO:0006886|GO:0005622	NA	ENTH/VHS/GAT family protein
chr1	23100329	23118328	18000	0.7181	Spo01821	23096888	23107196	-	IPR006767 Cwf19-like protein, C-terminal domain-2;IPR006768 Cwf19-like, C-terminal domain-1	GO:0033036|GO:0044260|GO:0048507|GO:0009628|GO:0044238|GO:0030154|GO:0048609|GO:0050794|GO:0048316|GO:0050793	NA	CwfJ-like protein
chr1	23100329	23118328	18000	0.7181	Spo01822	23112485	23118306	-	IPR002290 Serine/threonine/dual specificity protein kinase, catalytic domain;IPR000719 Protein kinase domain;IPR011009 Protein kinase-like domain;IPR017441 Protein kinase, ATP binding site;IPR008271 Serine/threonine-protein kinase, active site	GO:0006468|GO:0005524|GO:0004674|GO:0009069	EC:2.7.11.0	Protein kinase superfamily protein
chr1	23140554	23155553	15000	0.5416	Spo10919	23141933	23146411	-	NA	NA	NA	BnaC04g05420D protein
chr1	23485917	23504916	19000	0.4296	Spo25375	23486066	23494605	+	IPR029044 Nucleotide-diphospho-sugar transferases;IPR015338 Exostosin , C-terminal	GO:0006024|GO:0016021|GO:0035251|GO:0010087|GO:0031227|GO:0045087|GO:0009617|GO:0005768|GO:0015012|GO:0016337|GO:0005802	NA	Nucleotide-diphospho-sugar transferases superfamily protein
chr1	23485917	23504916	19000	0.4296	Spo25351	23495787	23497670	-	IPR013026 Tetratricopeptide repeat-containing domain;IPR001440 Tetratricopeptide TPR1;IPR011990 Tetratricopeptide-like helical domain	GO:0005515	NA	Tetratricopeptide repeat (TPR)-like superfamily protein
chr1	25646749	25663748	17000	0.4028	Spo00358	25653882	25654440	+	NA	NA	NA	Early response-like dehydration-protein
chr1	25646749	25663748	17000	0.4028	Spo00359	25661650	25664124	+	IPR024752 Myb/SANT-like domain	NA	NA	Myb/SANT-like DNA-binding domain protein
chr1	27880949	27900948	20000	0.4235	Spo15146	27878273	27883995	-	IPR011333 BTB/POZ fold;IPR002083 MATH;IPR013069 BTB/POZ;IPR008974 TRAF-like;IPR000210 BTB/POZ-like	GO:0042802|GO:0005634|GO:0005829|GO:0031396	NA	BTB/POZ/MATH-domain protein
chr1	27880949	27900948	20000	0.4235	Spo15177	27892022	27900072	+	IPR004159 Putative S-adenosyl-L-methionine-dependent methyltransferase;IPR029063 S-adenosyl-L-methionine-dependent methyltransferase	GO:0000139|GO:0008757|GO:0005768|GO:0005774|GO:0032259|GO:0016021|GO:0005802	NA	S-adenosyl-L-methionine-dependent methyltransferases superfamily protein
chr1	27880949	27900948	20000	0.4235	Spo15145	27900926	27908086	-	NA	NA	NA	Poly(A) RNA polymerase GLD2-like protein
chr1	32232268	32250267	18000	0.4261	Spo18492	32234355	32245129	+	IPR029063 S-adenosyl-L-methionine-dependent methyltransferase;IPR018117 DNA methylase, C-5 cytosine-specific, active site;IPR001525 C-5 cytosine methyltransferase;IPR001025 Bromo adjacent homology (BAH) domain;IPR022702 DNA (cytosine-5)-methyltransferase 1, replication foci domain	GO:0003886|GO:0003677|GO:0003682|GO:0005634|GO:0090116|GO:0006555|GO:0000785	EC:2.1.1.37	DNA (cytosine-5)-methyltransferase (2.1.1.37)
chr1	39204624	39215623	11000	0.4741	Spo25755	39209018	39212204	+	IPR002885 Pentatricopeptide repeat;IPR011990 Tetratricopeptide-like helical domain	GO:0004519|GO:0009507|GO:0016556|GO:0005739|GO:0005515	NA	Pentatricopeptide repeat-containing family protein
chr1	39204624	39215623	11000	0.4741	Spo25787	39212677	39215903	-	IPR007679 Protein of unknown function DUF569;IPR008999 Actin cross-linking	NA	NA	Actin cross-linking protein, putative
chr1	40407312	40426311	19000	0.5763	Spo10632	40406801	40407838	+	IPR006709 Small-subunit processome, Utp14	GO:0006364|GO:0032040	NA	U3 small nucleolar RNA-associated protein 14
chr1	40407312	40426311	19000	0.5763	Spo10633	40408311	40417036	+	NA	NA	NA	Serine/threonine-protein kinase YNR047W
chr1	40407312	40426311	19000	0.5763	Spo10711	40417417	40418173	-	IPR025322 Protein of unknown function DUF4228, plant	NA	NA	DUF4228 domain protein
chr1	40506312	40522311	16000	0.4281	Spo10714	40520290	40526086	-	IPR001220 Legume lectin domain;IPR000719 Protein kinase domain;IPR002290 Serine/threonine/dual specificity protein kinase, catalytic domain;IPR013320 Concanavalin A-like lectin/glucanase domain;IPR008271 Serine/threonine-protein kinase, active site;IPR017441 Protein kinase, ATP binding site;IPR000985 Legume lectin, alpha chain, conserved site;IPR011009 Protein kinase-like domain	GO:0004672|GO:0006468|GO:0005524|GO:0030246	NA	Putative receptor-like protein kinase (2.7.11.1)
chr1	40506312	40522311	16000	0.4281	Spo10637	40515332	40519809	+	IPR000182 GNAT domain;IPR016181 Acyl-CoA N-acyltransferase	GO:0008080|GO:0042967	NA	Acyl-CoA N-acyltransferases (NAT) superfamily protein
chr1	40737312	40749311	12000	0.4805	Spo10729	40737377	40740436	-	IPR003337 Trehalose-phosphatase;IPR023214 HAD-like domain;IPR001830 Glycosyl transferase, family 20;IPR006379 HAD-superfamily hydrolase, subfamily IIB	GO:0003825|GO:0016311|GO:0004805|GO:0005992|GO:0005982|GO:0005985	EC:2.4.1.15|EC:3.1.3.12	(Trehalose-6-phosphate synthase, putative) (2.4.1.15) (3.1.3.12)
chr1	40737312	40749311	12000	0.4805	Spo10730	40740468	40743225	-	NA	NA	NA	Unknown protein
chr1	40896312	40906311	10000	0.4251	Spo10737	40900986	40902989	-	IPR013320 Concanavalin A-like lectin/glucanase domain;IPR010713 Xyloglucan endo-transglycosylase, C-terminal;IPR000757 Glycoside hydrolase, family 16;IPR016455 Xyloglucan endotransglucosylase/hydrolase	GO:0071555|GO:0016798|GO:0016762|GO:0005618|GO:0048046|GO:0006073	NA	Xyloglucan endotransglucosylase/hydrolase (2.4.1.207)
chr1	40896312	40906311	10000	0.4251	Spo10650	40892752	40897848	+	IPR016162 Aldehyde dehydrogenase N-terminal domain;IPR016163 Aldehyde dehydrogenase, C-terminal;IPR029510 Aldehyde dehydrogenase, glutamic acid active site;IPR015657 Aminobutyraldehyde dehydrogenase;IPR016161 Aldehyde/histidinol dehydrogenase;IPR016160 Aldehyde dehydrogenase, cysteine active site;IPR015590 Aldehyde dehydrogenase domain	GO:0004029|GO:0005759|GO:0005524|GO:0009507|GO:0055114|GO:0006094|GO:0006096|GO:0006525|GO:0006547|GO:0006550|GO:0006552|GO:0006554|GO:0006560|GO:0006568|GO:0006574|GO:0006631|GO:0006699|GO:0019260|GO:0019482|GO:0019852|GO:0046251|GO:0046486	EC:1.2.1.3	Aldehyde dehydrogenase family 2 member
chr1	41080312	41099311	19000	0.4149	Spo10753	41082079	41084760	-	IPR011598 Myc-type, basic helix-loop-helix (bHLH) domain;IPR025610 Transcription factor MYC/MYB N-terminal;IPR002912 ACT domain	GO:0008152|GO:0016597|GO:0046983	NA	Putative transcription factor bHLH056 (Basic helix-loop-helix protein 56) (AtbHLH56) (bHLH 56) (Transcription factor EN 106) (bHLH transcription factor bHLH056)
chr1	41080312	41099311	19000	0.4149	Spo10754	41089302	41090030	-	NA	NA	NA	Unknown protein
chr1	41080312	41099311	19000	0.4149	Spo10654	41096129	41097512	+	IPR013781 Glycoside hydrolase, catalytic domain;IPR000490 Glycoside hydrolase, family 17;IPR017853 Glycoside hydrolase superfamily	GO:0004553|GO:0005975	EC:3.2.1.0	Glucan endo-1,3-beta-glucosidase (3.2.1.39) ((1->3)-beta-glucan endohydrolase) ((1->3)-beta-glucanase) (Beta-1,3-endoglucanase) (Precursor)
chr1	41108312	41120311	12000	0.4602	Spo10755	41107549	41111044	-	NA	NA	NA	(H0815C01.3 protein) (H0818E04.24 protein)
chr1	41138312	41149311	11000	0.4145	Spo10756	41138342	41143496	-	IPR001810 F-box domain;IPR006566 FBD domain	GO:0005515	NA	FBD-associated F-box protein
chr1	41422312	41440311	18000	0.6195	Spo10671	41438538	41442319	+	NA	NA	NA	Unknown protein
chr1	41422312	41440311	18000	0.6195	Spo10670	41431573	41436102	+	NA	NA	NA	TATA box-binding protein-associated factor RNA polymerase I subunit B (TATA box-binding protein-associated factor 1B) (TBP-associated factor 1B)
chr1	43100516	43115515	15000	0.3962	Spo08810	43101127	43101858	-	IPR029063 S-adenosyl-L-methionine-dependent methyltransferase;IPR013216 Methyltransferase type 11	GO:0005576|GO:0005737|GO:0008757|GO:0032259	NA	S-adenosyl-L-methionine-dependent methyltransferases superfamily protein
chr1	43100516	43115515	15000	0.3962	Spo08811	43104789	43105364	-	IPR009388 Photosystem II PsbY	GO:0016021|GO:0009523|GO:0030145|GO:0015979	NA	Unknown protein
chr1	43100516	43115515	15000	0.3962	Spo08812	43106726	43112970	-	IPR001440 Tetratricopeptide TPR1;IPR019734 Tetratricopeptide repeat;IPR013026 Tetratricopeptide repeat-containing domain;IPR011990 Tetratricopeptide-like helical domain;IPR013105 Tetratricopeptide TPR2	GO:0000956|GO:0016740|GO:0005515	NA	Probable UDP-N-acetylglucosamine--peptide N-acetylglucosaminyltransferase SPINDLY (2.4.1.-)
chr1	49877666	49887665	10000	0.4477	Spo05926	49876719	49880108	+	IPR029021 Protein-tyrosine phosphatase-like;IPR024950 Dual specificity phosphatase;IPR016130 Protein-tyrosine phosphatase, active site;IPR020422 Dual specificity phosphatase, subgroup, catalytic domain;IPR000340 Dual specificity phosphatase, catalytic domain;IPR029006 ADF-H/Gelsolin-like domain;IPR000387 Protein-tyrosine/Dual specificity phosphatase	GO:0004725|GO:0008138|GO:0003779|GO:0035335|GO:0006570	EC:3.1.3.48	MAP kinase phosphatase 1
chr1	49877666	49887665	10000	0.4477	Spo05834	49881053	49890842	-	IPR024822 Coilin	GO:0044260|GO:0016569|GO:0017069|GO:0044710|GO:0034654|GO:0050789|GO:1902589	NA	sphere organelles protein-related
chr2	39086878	39105877	19000	0.3963	Spo07898	39089433	39089960	+	NA	NA	NA	Unknown protein
chr2	39086878	39105877	19000	0.3963	Spo07888	39095835	39101088	-	IPR003439 ABC transporter-like;IPR026082 ABC transporter A, ABCA;IPR003593 AAA+ ATPase domain;IPR027417 P-loop containing nucleoside triphosphate hydrolase;IPR017871 ABC transporter, conserved site	GO:0009407|GO:0042626|GO:0010583|GO:0006200|GO:0006810|GO:0005524|GO:0016021|GO:0005576	NA	ABC transporter family protein
chr2	39086878	39105877	19000	0.3963	Spo07897	39104557	39115837	+	IPR027417 P-loop containing nucleoside triphosphate hydrolase;IPR017871 ABC transporter, conserved site;IPR026082 ABC transporter A, ABCA;IPR003593 AAA+ ATPase domain;IPR003439 ABC transporter-like	GO:0016887|GO:0006810|GO:0005524|GO:0016021|GO:0008152|GO:0005215	EC:3.6.1.3	ABC transporter A family protein
chr2	50378358	50397357	19000	0.436	Spo01685	50389431	50395923	-	IPR013130 Ferric reductase transmembrane component-like domain;IPR013112 FAD-binding 8;IPR017938 Riboflavin synthase-like beta-barrel;IPR017927 Ferredoxin reductase-type FAD-binding domain;IPR013121 Ferric reductase, NAD binding	GO:0016021|GO:0016491|GO:0055114	NA	(Ferric reductase oxidase) (1.16.1.7)
chr2	50378358	50397357	19000	0.436	Spo01590	50372695	50387879	+	IPR015943 WD40/YVTN repeat-like-containing domain;IPR009771 Ribosome control protein 1;IPR017986 WD40-repeat-containing domain	GO:0005515	NA	Quinoprotein amine dehydrogenase, beta chain-like / RIC1-like guanyl-nucleotide exchange factor
chr2	55149458	55168457	19000	0.5069	Spo21554	55138698	55157331	+	IPR000185 Protein translocase subunit SecA;IPR027417 P-loop containing nucleoside triphosphate hydrolase;IPR014018 SecA motor DEAD;IPR011130 SecA preprotein, cross-linking domain;IPR011115 SecA DEAD-like, N-terminal;IPR011116 SecA Wing/Scaffold;IPR020937 SecA conserved site	GO:0017038|GO:0005524|GO:0006605|GO:0008152|GO:0016020|GO:0008270|GO:0016772	NA	Protein translocase subunit SecA
chr2	55149458	55168457	19000	0.5069	Spo21601	55161622	55168649	-	IPR008271 Serine/threonine-protein kinase, active site;IPR020636 Calcium/calmodulin-dependent/calcium-dependent protein kinase;IPR000719 Protein kinase domain;IPR002290 Serine/threonine/dual specificity protein kinase, catalytic domain;IPR011009 Protein kinase-like domain	GO:0006468|GO:0005524|GO:0004674|GO:0009069	EC:2.7.11.0	Kinase family protein
chr2	55211458	55222457	11000	0.4239	Spo21602	55203536	55213088	-	IPR016064 ATP-NAD kinase-like domain;IPR017437 ATP-NAD kinase, PpnK-type, all-beta;IPR029021 Protein-tyrosine phosphatase-like;IPR002504 Inorganic polyphosphate/ATP-NAD kinase;IPR017438 Inorganic polyphosphate/ATP-NAD kinase, domain 1	GO:0006741|GO:0003951|GO:0019674|GO:0006769|GO:0046497	NA	NAD kinase 2
chr2	55211458	55222457	11000	0.4239	Spo21603	55215588	55221401	-	IPR001025 Bromo adjacent homology (BAH) domain;IPR011011 Zinc finger, FYVE/PHD-type;IPR013083 Zinc finger, RING/FYVE/PHD-type;IPR003593 AAA+ ATPase domain;IPR001965 Zinc finger, PHD-type;IPR027417 P-loop containing nucleoside triphosphate hydrolase;IPR019787 Zinc finger, PHD-finger;IPR003959 ATPase, AAA-type, core;IPR019786 Zinc finger, PHD-type, conserved site	GO:0016491|GO:0003682|GO:0005524|GO:0005634|GO:0008270|GO:0055114|GO:0005515|GO:0000785	NA	Origin recognition complex subunit, putative
chr2	57973515	57986514	13000	0.4934	Spo01227	57976858	57979314	+	IPR002401 Cytochrome P450, E-class, group I;IPR001128 Cytochrome P450;IPR017972 Cytochrome P450, conserved site	GO:0020037|GO:0016705|GO:0004497|GO:0005506|GO:0055114	NA	Cytochrome P450
chr2	57973515	57986514	13000	0.4934	Spo01154	57982702	57987800	-	IPR001199 Cytochrome b5-like heme/steroid binding domain;IPR018506 Cytochrome b5, heme-binding site	GO:0008610|GO:0016491|GO:1901362|GO:0044446|GO:0044425|GO:0009507|GO:0005773|GO:0005783|GO:0098588|GO:0020037	NA	Cytochrome b5
chr3	3067671	3085670	18000	0.5118	Spo04409	3070609	3076373	+	IPR000719 Protein kinase domain;IPR002290 Serine/threonine/dual specificity protein kinase, catalytic domain;IPR011009 Protein kinase-like domain;IPR017441 Protein kinase, ATP binding site	GO:0005524|GO:0000186|GO:0004709|GO:0007178|GO:0009069	EC:2.7.11.25	Kinase superfamily protein
chr3	3067671	3085670	18000	0.5118	Spo04462	3083798	3086455	-	IPR005828 General substrate transporter;IPR020846 Major facilitator superfamily domain;IPR003663 Sugar/inositol transporter;IPR005829 Sugar transporter, conserved site	GO:0015144|GO:0016021|GO:0055085|GO:0008643	NA	(Sugar transporter, putative) (1.3.1.74)
chr3	3067671	3085670	18000	0.5118	Spo04461	3078299	3080893	-	IPR020846 Major facilitator superfamily domain;IPR003663 Sugar/inositol transporter;IPR005828 General substrate transporter;IPR005829 Sugar transporter, conserved site	GO:0015144|GO:0016021|GO:0055085|GO:0008643	NA	(Sugar transporter, putative) (1.3.1.74)
chr3	4517231	4536230	19000	0.471	Spo15994	4522965	4526098	+	NA	NA	NA	Unknown protein
chr3	4517231	4536230	19000	0.471	Spo15993	4512287	4522153	+	IPR000504 RNA recognition motif domain;IPR012677 Nucleotide-binding alpha-beta plait domain	GO:0003723|GO:0055114|GO:0009845|GO:0000932|GO:0000381|GO:0000166|GO:0032440|GO:0009846|GO:0005634	EC:1.3.1.74	Polypyrimidine tract-binding protein-2-like protein
chr3	4517231	4536230	19000	0.471	Spo15995	4526609	4539451	+	IPR003593 AAA+ ATPase domain;IPR027417 P-loop containing nucleoside triphosphate hydrolase;IPR005936 Peptidase, FtsH;IPR003959 ATPase, AAA-type, core;IPR003960 ATPase, AAA-type, conserved site;IPR000642 Peptidase M41	GO:0016021|GO:0005743|GO:0046872|GO:0032880|GO:0009941|GO:0010304|GO:0004176|GO:0009408|GO:0051301|GO:0004222|GO:0006508|GO:0005524|GO:0008568|GO:0009535|GO:0019761|GO:0006510	EC:3.4.24.0|EC:3.6.4.3	ATP-dependent zinc metalloprotease FTSH 11
chr3	4540231	4567230	27000	0.49	Spo16049	4542466	4544885	-	IPR019587 Polyketide cyclase/dehydrase;IPR023393 START-like domain	NA	NA	Abscisic acid receptor PYL9 (ABI1-binding protein 4) (PYR1-like protein 9) (Regulatory components of ABA receptor 1)
chr3	4540231	4567230	27000	0.49	Spo15996	4550214	4559577	+	IPR007282 NOT2/NOT3/NOT5	GO:0006355|GO:0005634	NA	Unknown protein
chr3	4540231	4567230	27000	0.49	Spo15997	4563077	4574637	+	IPR002934 Nucleotidyl transferase domain	GO:0016779	NA	Nucleotidyltransferase domain containing protein, expressed
chr3	47271787	47289786	18000	0.481	Spo06304	47264729	47272160	+	IPR029063 S-adenosyl-L-methionine-dependent methyltransferase;IPR023269 RNA (C5-cytosine) methyltransferase, subfamily 9;IPR023267 RNA (C5-cytosine) methyltransferase;IPR001678 SAM-dependent methyltransferase RsmB/NOP2-type	GO:0016301|GO:0016310|GO:0048573|GO:0032259|GO:0008168|GO:0006487	EC:2.1.1.0	S-adenosyl-L-methionine-dependent methyltransferase superfamily protein
chr3	47271787	47289786	18000	0.481	Spo06305	47280534	47286886	+	IPR019410 Nicotinamide N-methyltransferase-like;IPR029063 S-adenosyl-L-methionine-dependent methyltransferase	GO:0009507|GO:0016740	NA	S-adenosyl-L-methionine-dependent methyltransferases superfamily protein
chr4	5703734	5722733	19000	0.5806	Spo00670	5701933	5711486	+	IPR000719 Protein kinase domain;IPR008271 Serine/threonine-protein kinase, active site;IPR011009 Protein kinase-like domain;IPR002290 Serine/threonine/dual specificity protein kinase, catalytic domain;IPR017441 Protein kinase, ATP binding site	GO:0006468|GO:0005524|GO:0004674|GO:0006487|GO:0009069	EC:2.7.11.0	Kinase family protein
chr4	5703734	5722733	19000	0.5806	Spo00671	5713071	5715239	+	IPR001305 Heat shock protein DnaJ, cysteine-rich domain	GO:0019684|GO:0006098|GO:0016117|GO:0035304|GO:0009902|GO:0015995|GO:0019288|GO:0031072|GO:0010304|GO:0034660|GO:0051082|GO:0009561|GO:0042793|GO:0009535|GO:0010027	NA	DnaJ/Hsp40 cysteine-rich domain superfamily protein
chr4	5703734	5722733	19000	0.5806	Spo00690	5719762	5720235	-	IPR019956 Ubiquitin;IPR000626 Ubiquitin-like;IPR002906 Ribosomal protein S27a;IPR019954 Ubiquitin conserved site;IPR011332 Zinc-binding ribosomal protein;IPR029071 Ubiquitin-related domain	GO:0005840|GO:0003735|GO:0006412|GO:0005515|GO:0042254	NA	Ubiquitin, putative
chr4	5703734	5722733	19000	0.5806	Spo00691	5721603	5726742	-	IPR002524 Cation efflux protein;IPR027470 Cation efflux protein cytoplasmic domain;IPR027469 Cation efflux protein transmembrane domain	GO:0016021|GO:0098655|GO:0008324	NA	Metal tolerance protein 4
chr4	42836325	42855324	19000	0.4683	Spo19161	42826187	42840202	+	IPR012677 Nucleotide-binding alpha-beta plait domain;IPR024752 Myb/SANT-like domain;IPR000504 RNA recognition motif domain;IPR012921 Spen paralogue and orthologue SPOC, C-terminal	GO:0003676|GO:0000166	NA	RNA binding protein, putative
chr4	42836325	42855324	19000	0.4683	Spo19160	42846102	42867203	-	IPR011991 Winged helix-turn-helix DNA-binding domain;IPR006630 RNA-binding protein Lupus La;IPR006607 Protein of unknown function DM15	NA	NA	LA-related protein 2 LA RNA-binding domain protein
chr4	78292803	78311802	19000	0.4274	.	.	.	.	.	.	.	.
chr4	79407298	79426297	19000	0.6572	Spo15584	79407239	79422347	-	IPR019787 Zinc finger, PHD-finger;IPR004343 Plus-3;IPR003169 GYF;IPR003121 SWIB/MDM2 domain;IPR000571 Zinc finger, CCCH-type;IPR013083 Zinc finger, RING/FYVE/PHD-type;IPR019835 SWIB domain;IPR011011 Zinc finger, FYVE/PHD-type;IPR018144 Plus-3 domain, subgroup;IPR001965 Zinc finger, PHD-type;IPR019786 Zinc finger, PHD-type, conserved site	GO:0005829|GO:0042393|GO:0031048|GO:0008270|GO:0005634|GO:0016570|GO:0003677	NA	Zinc finger CCCH domain protein
chr4	85121244	85134243	13000	0.4759	Spo09060	85119437	85124499	-	IPR007657 Glycosyltransferase AER61, uncharacterised	GO:0000139|GO:0031985|GO:0006486|GO:0042285	NA	Beta-(1,2)-xylosyltransferase, putative
chr4	85121244	85134243	13000	0.4759	Spo09061	85128997	85132782	-	IPR003829 Pirin, N-terminal domain;IPR012093 Pirin;IPR011051 RmlC-like cupin domain;IPR008778 Pirin, C-terminal domain;IPR014710 RmlC-like jelly roll fold	GO:0005634	NA	Pirin
chr4	98325594	98342593	17000	0.3907	Spo11511	98333223	98334668	+	IPR015943 WD40/YVTN repeat-like-containing domain;IPR001680 WD40 repeat;IPR017986 WD40-repeat-containing domain;IPR020472 G-protein beta WD-40 repeat	GO:0008152|GO:0016740|GO:0005515	NA	Transducin/WD40 repeat-like superfamily protein
chr4	100791782	100806781	15000	0.4347	Spo16202	100798917	100812695	-	IPR001810 F-box domain;IPR029056 Ribokinase-like;IPR006566 FBD domain;IPR002173 Carbohydrate/puine kinase, PfkB, conserved site	GO:0005515	NA	FBD-associated F-box protein
chr4	100791782	100806781	15000	0.4347	Spo16201	100789060	100796044	-	IPR000897 Signal recognition particle, SRP54 subunit, GTPase domain;IPR022941 Signal recognition particle, SRP54 subunit;IPR013822 Signal recognition particle, SRP54 subunit, helical bundle;IPR027417 P-loop containing nucleoside triphosphate hydrolase;IPR004125 Signal recognition particle, SRP54 subunit, M-domain;IPR006325 Signal recognition particle, SRP54 subunit, eukaryotic;IPR003593 AAA+ ATPa…	GO:0005786|GO:0008312|GO:0003924|GO:0008152|GO:0006614|GO:0005525	NA	SRP54, signal recognition particle 54 kDa protein 2-like protein
chr4	101069782	101079781	10000	0.4078	Spo16174	101072124	101078959	+	IPR018934 RIO domain;IPR018935 RIO kinase, conserved site;IPR011009 Protein kinase-like domain;IPR017407 Serine/threonine-protein kinase Rio1;IPR000687 RIO kinase	GO:0006468|GO:0005524|GO:0004674|GO:0009069	EC:2.7.11.0	Serine/threonine-protein kinase RIO1 (2.7.11.1)
chr4	102767939	102779938	12000	0.4132	Spo07299	102765853	102770964	-	IPR004733 Phosphoribosylformylglycinamidine cyclo-ligase;IPR000728 AIR synthase related protein, N-terminal domain;IPR010918 AIR synthase-related protein, C-terminal domain;IPR016188 PurM, N-terminal-like	GO:0005507|GO:0005739|GO:0006744|GO:0009220|GO:0005524|GO:0004641|GO:0009570|GO:0006189|GO:0006144	EC:6.3.3.1	Phosphoribosylformylglycinamidine cyclo-ligase (6.3.3.1)
chr4	117183620	117201619	18000	0.6078	Spo10957	117187717	117193307	+	IPR000008 C2 domain	GO:0046872|GO:0008289|GO:0019745|GO:0016021|GO:0016126|GO:0005515	NA	Calcium-dependent lipid-binding (CaLB domain) family protein
chr4	117183620	117201619	18000	0.6078	Spo10958	117195290	117196693	+	IPR002213 UDP-glucuronosyl/UDP-glucosyltransferase	GO:0016758|GO:0008152	EC:2.4.1.0	UDP-Glycosyltransferase superfamily protein, putative
chr4	117183620	117201619	18000	0.6078	Spo11014	117198444	117202598	-	NA	NA	NA	Unknown protein
chr5	389001	403000	14000	0.4097	Spo17587	394052	400450	+	IPR009057 Homeodomain-like;IPR027109 SWR1-complex protein 4/DNA methyltransferase 1-associated protein 1;IPR008468 DNA methyltransferase 1-associated 1;IPR001005 SANT/Myb domain	GO:0043967|GO:0006281|GO:0043968|GO:0032259|GO:0003677|GO:0035267|GO:0008168|GO:0045892|GO:0003682|GO:0006338|GO:0000785	EC:2.1.1.0	DNA methyltransferase 1-associated protein 1
chr5	389001	403000	14000	0.4097	Spo17588	401638	403026	+	IPR025929 Insulin-induced protein family	GO:0046872	NA	Insulin-induced protein
chr5	389001	403000	14000	0.4097	Spo17667	400833	401277	-	NA	NA	NA	Unknown protein
chr5	2681609	2700608	19000	0.417	Spo02288	2682760	2685054	-	IPR029058 Alpha/Beta hydrolase fold;IPR002921 Fungal lipase-like domain	GO:0016787|GO:0006629	NA	Alpha/beta-Hydrolases superfamily protein
chr5	2681609	2700608	19000	0.417	Spo02377	2699460	2702213	+	IPR003663 Sugar/inositol transporter;IPR005829 Sugar transporter, conserved site;IPR020846 Major facilitator superfamily domain;IPR005828 General substrate transporter	GO:0015144|GO:0016021|GO:0055085|GO:0008643	NA	(Sugar transporter, putative) (1.3.1.74)
chr5	2681609	2700608	19000	0.417	Spo02378	2694117	2696720	+	IPR005828 General substrate transporter;IPR003663 Sugar/inositol transporter;IPR005829 Sugar transporter, conserved site;IPR020846 Major facilitator superfamily domain	GO:0009627|GO:0005773|GO:0031347|GO:0015749|GO:0009506|GO:0005886|GO:0015145|GO:0055085|GO:0016021|GO:0005634|GO:0015293	NA	(Sugar transporter, putative) (1.3.1.74)
chr5	4117609	4128608	11000	0.4598	Spo02175	4116531	4122031	-	IPR013320 Concanavalin A-like lectin/glucanase domain;IPR011009 Protein kinase-like domain;IPR001245 Serine-threonine/tyrosine-protein kinase catalytic domain;IPR000719 Protein kinase domain;IPR013210 Leucine-rich repeat-containing N-terminal, type 2	GO:0004672|GO:0006468|GO:0005524|GO:0016021	NA	Receptor-like kinase
chr5	4117609	4128608	11000	0.4598	Spo02209	4122631	4125282	+	NA	NA	NA	Unknown protein
chr5	4117609	4128608	11000	0.4598	Spo02208	4126591	4129162	+	IPR012474 Frigida-like	NA	NA	FRIGIDA-like protein
chr5	4172609	4191608	19000	0.666	Spo02172	4172055	4177443	-	IPR007135 Autophagy-related protein 3	NA	NA	Autophagy-related protein 10
chr5	4172609	4191608	19000	0.666	Spo02171	4187793	4194735	-	IPR011990 Tetratricopeptide-like helical domain;IPR019734 Tetratricopeptide repeat;IPR013940 Meiosis specific protein SPO22	GO:0007126|GO:0005515	NA	Tetratricopeptide repeat (TPR)-like superfamily protein
chr5	10484424	10504423	20000	0.5068	Spo08085	10487299	10492312	+	IPR001715 Calponin homology domain;IPR004953 EB1, C-terminal;IPR027328 Microtubule-associated protein RP/EB	GO:0008017|GO:0045298	NA	Microtubule end binding protein
chr5	10484424	10504423	20000	0.5068	Spo08161	10492357	10493785	-	NA	NA	NA	Unknown protein
chr5	10484424	10504423	20000	0.5068	Spo08162	10493928	10497935	-	IPR004345 TB2/DP1/HVA22-related protein	NA	NA	Protein HVA22, putative
chr5	10484424	10504423	20000	0.5068	Spo08163	10499492	10513099	-	NA	NA	NA	Translation initiation factor IF-3
chr5	11975798	11994797	19000	0.4576	Spo05267	11976769	11980035	-	IPR014729 Rossmann-like alpha/beta/alpha sandwich fold;IPR009008 Valyl/Leucyl/Isoleucyl-tRNA synthetase, editing domain;IPR002300 Aminoacyl-tRNA synthetase, class Ia;IPR009080 Aminoacyl-tRNA synthetase, class 1a, anticodon-binding;IPR001412 Aminoacyl-tRNA synthetase, class I, conserved site;IPR013155 Methionyl/Valyl/Leucyl/Isoleucyl-tRNA synthetase, anticodon-binding;IPR004493 Leucyl-tRNA synthet…	GO:0002161|GO:0004823|GO:0006450|GO:0005524|GO:0006429|GO:0005737|GO:0009097|GO:0009098|GO:0009099	EC:6.1.1.4	(Leucyl-tRNA synthetase, putative) (6.1.1.4)
chr5	11975798	11994797	19000	0.4576	Spo05268	11982721	11984256	-	NA	NA	NA	Unknown protein
chr5	11975798	11994797	19000	0.4576	Spo05269	11985081	11991654	-	NA	NA	NA	Myosin heavy chain-like protein
chr5	11996798	12015797	19000	0.4959	Spo05270	12000074	12006900	-	IPR015880 Zinc finger, C2H2-like;IPR003604 Zinc finger, U1-type	GO:0003676|GO:0008270	NA	C2H2 type zinc-finger protein
chr5	12040798	12051797	11000	0.5406	Spo05271	12042916	12048668	-	IPR003591 Leucine-rich repeat, typical subtype;IPR001611 Leucine-rich repeat;IPR025875 Leucine rich repeat 4	GO:0005515	NA	Probable leucine-rich repeat receptor-like protein kinase (2.7.11.1) (Precursor)
chr5	12040798	12051797	11000	0.5406	Spo05272	12050121	12052466	-	IPR014027 UDP-glucose/GDP-mannose dehydrogenase, C-terminal;IPR028356 UDP-glucose 6-dehydrogenase, eukaryotic type;IPR016040 NAD(P)-binding domain;IPR017476 UDP-glucose/GDP-mannose dehydrogenase;IPR001732 UDP-glucose/GDP-mannose dehydrogenase, N-terminal;IPR008927 6-phosphogluconate dehydrogenase, C-terminal-like;IPR014026 UDP-glucose/GDP-mannose dehydrogenase, dimerisation	GO:0003979|GO:0005829|GO:0051287|GO:0055114|GO:0009750|GO:0009749|GO:0009744|GO:0006065|GO:0005634|GO:0048046|GO:0005982|GO:0005985	EC:1.1.1.22	UDP-glucose 6-dehydrogenase (1.1.1.22)
chr5	12234798	12253797	19000	0.5849	Spo05250	12243147	12244820	+	IPR009772 Cell division cycle protein 123	GO:0051301|GO:0007049	NA	Cell division cycle protein, putative
chr5	12234798	12253797	19000	0.5849	Spo05280	12249455	12251665	-	IPR011990 Tetratricopeptide-like helical domain;IPR002885 Pentatricopeptide repeat	GO:0005515	NA	Pentatricopeptide repeat protein 65
chr5	12234798	12253797	19000	0.5849	Spo05281	12251817	12252628	-	NA	NA	NA	Unknown protein
chr5	12711757	12725756	14000	0.3912	Spo22458	12710108	12754610	+	IPR008971 HSP40/DnaJ peptide-binding;IPR001623 DnaJ domain;IPR001305 Heat shock protein DnaJ, cysteine-rich domain;IPR002048 EF-hand domain;IPR025954 DBC1/CARP1 catalytically inactive NUDIX hydrolase domain;IPR012724 Chaperone DnaJ;IPR018253 DnaJ domain, conserved site;IPR002939 Chaperone DnaJ, C-terminal;IPR011992 EF-hand domain pair	GO:0044260|GO:0031072|GO:0051082|GO:0005509|GO:0006457|GO:0009408|GO:0005524	NA	Chaperone protein DNAj, putative
chr5	12930064	12949063	19000	0.6594	Spo15325	12932980	12938307	+	IPR002495 Glycosyl transferase, family 8;IPR029044 Nucleotide-diphospho-sugar transferases;IPR029993 Plant galacturonosyltransferase GAUT	GO:0047262|GO:0000139|GO:0045489|GO:0016021|GO:0005982|GO:0005985|GO:0009117	EC:2.4.1.43	Galacturonosyltransferase 11
chr5	12930064	12949063	19000	0.6594	Spo15347	12939196	12941241	-	IPR029055 Nucleophile aminohydrolases, N-terminal;IPR000246 Peptidase T2, asparaginase 2	GO:0005829|GO:0004067|GO:0008798|GO:0006508|GO:0006522|GO:0006528|GO:0006531	EC:3.5.1.1|EC:3.4.19.5	Isoaspartyl peptidase/L-asparaginase 1
chr5	12930064	12949063	19000	0.6594	Spo15348	12942410	12964421	-	IPR014001 Helicase superfamily 1/2, ATP-binding domain;IPR018973 DEAD/DEAH-box helicase, putative;IPR027417 P-loop containing nucleoside triphosphate hydrolase;IPR001650 Helicase, C-terminal;IPR029071 Ubiquitin-related domain;IPR000626 Ubiquitin-like;IPR011545 DEAD/DEAH box helicase domain	GO:0004386|GO:0005515|GO:0005524|GO:0003676	NA	Dead box ATP-dependent RNA helicase, putative
chr5	13192064	13211063	19000	0.833	Spo15336	13198762	13201316	+	NA	NA	NA	Unknown protein
chr5	13192064	13211063	19000	0.833	Spo15359	13193015	13215463	-	IPR002885 Pentatricopeptide repeat;IPR011990 Tetratricopeptide-like helical domain;IPR029045 ClpP/crotonase-like domain;IPR002142 Peptidase S49;IPR004635 Peptidase S49, SppA	GO:0006508|GO:0008233|GO:0005515	NA	Pentatricopeptide repeat-containing family protein
chr5	13242064	13261063	19000	0.5075	Spo15362	13240703	13246188	-	IPR017754 Agmatine deiminase;IPR007466 Peptidyl-arginine deiminase, Porphyromonas-type	GO:0047632|GO:0033388|GO:0004668|GO:0006560	EC:3.5.3.12|EC:3.5.3.15	EMB1873 protein
chr5	13242064	13261063	19000	0.5075	Spo15363	13248916	13252692	-	IPR004038 Ribosomal protein L7Ae/L30e/S12e/Gadd45;IPR002415 H/ACA ribonucleoprotein complex, subunit Nhp2, eukaryote;IPR029064 50S ribosomal protein L30e-like;IPR018492 Ribosomal protein L7Ae/L8/Nhp2 family	GO:0001510|GO:0034968|GO:0005730|GO:0005732|GO:0009165|GO:0009909|GO:0030515|GO:0031118	NA	H/ACA ribonucleoprotein complex subunit, putative
chr5	13242064	13261063	19000	0.5075	Spo15364	13258046	13266473	-	IPR001680 WD40 repeat;IPR012972 NLE;IPR015943 WD40/YVTN repeat-like-containing domain;IPR017986 WD40-repeat-containing domain;IPR011047 Quinonprotein alcohol dehydrogenase-like superfamily;IPR019775 WD40 repeat, conserved site;IPR001632 G-protein, beta subunit;IPR020472 G-protein beta WD-40 repeat	GO:0005730|GO:0009553|GO:0016905|GO:0080008|GO:0042254|GO:0006468|GO:0051604|GO:0005515|GO:0009069|GO:0016459	EC:2.7.11.7	Transducin/WD40 repeat-like superfamily protein
chr5	13320064	13339063	19000	0.7846	Spo15365	13323680	13330471	-	IPR021788 Protein of unknown function DUF3353	GO:0008219|GO:0005739|GO:0009941	NA	Cell growth defect factor-like
chr5	13320064	13339063	19000	0.7846	Spo15341	13316947	13322466	+	IPR015222 Mitochondrial matrix Mmp37	GO:0009507	NA	(MMP37-like protein) (Translocator assembly and maintenance-like protein)
chr5	13413064	13432063	19000	0.4802	Spo15343	13422431	13431010	+	IPR000760 Inositol monophosphatase;IPR020583 Inositol monophosphatase, metal-binding site;IPR020550 Inositol monophosphatase, conserved site	GO:0005829|GO:0016311|GO:0046872|GO:0052833|GO:0019243|GO:0006021|GO:0052832|GO:0008934|GO:0000023|GO:0019252|GO:0046854|GO:0009570|GO:0019872	EC:3.1.3.25	Inositol monophosphatase family protein
chr5	13413064	13432063	19000	0.4802	Spo15368	13431660	13444449	-	IPR000873 AMP-dependent synthetase/ligase;IPR020845 AMP-binding, conserved site	GO:0005777|GO:0006631|GO:0003987|GO:0006094|GO:0006096|GO:0019643	EC:6.2.1.1	Acyl-activating enzyme 17 family protein
chr5	13680193	13693192	13000	0.5643	Spo08064	13688587	13690806	-	IPR002130 Cyclophilin-type peptidyl-prolyl cis-trans isomerase domain;IPR029000 Cyclophilin-like domain;IPR024936 Cyclophilin-type peptidyl-prolyl cis-trans isomerase	GO:0016556|GO:0000413|GO:0006457|GO:0019288|GO:0003755|GO:0009507	EC:5.2.1.8	Peptidyl-prolyl cis-trans isomerase
chr5	13680193	13693192	13000	0.5643	Spo08065	13692384	13695796	-	IPR000424 Primosome PriB/single-strand DNA-binding;IPR012340 Nucleic acid-binding, OB-fold;IPR011344 Single-stranded DNA-binding protein	GO:0003697|GO:0006260	NA	Single-stranded DNA-binding protein
chr5	13680193	13693192	13000	0.5643	Spo08046	13680017	13688281	+	IPR012935 Zinc finger, C3HC-like	GO:0005634|GO:0008270	NA	C3HC zinc finger-like protein
chr5	14334440	14353439	19000	0.4427	Spo05684	14342617	14343532	-	IPR024935 Rubredoxin domain;IPR004039 Rubredoxin-type fold;IPR024934 Rubredoxin-like domain	GO:0005506|GO:0009507	NA	Rubredoxin family protein
chr5	14334440	14353439	19000	0.4427	Spo05685	14344891	14349663	-	IPR004263 Exostosin-like	GO:0080116|GO:0010417|GO:0016021|GO:0000139|GO:0005768|GO:0005802|GO:0009834	NA	Exostosin family protein
chr5	14334440	14353439	19000	0.4427	Spo05653	14335681	14341099	+	IPR010404 Chromophore lyase CpcT/CpeT	GO:0009707|GO:0010020|GO:0051302|GO:0016829|GO:0017009|GO:0000302	NA	crumpled leaf
chr5	14831440	14850439	19000	0.5501	Spo05666	14836533	14847425	+	IPR018934 RIO domain;IPR017407 Serine/threonine-protein kinase Rio1;IPR018935 RIO kinase, conserved site;IPR000719 Protein kinase domain;IPR011009 Protein kinase-like domain;IPR000687 RIO kinase	GO:0006468|GO:0005524|GO:0004674|GO:0009069	EC:2.7.11.0	Serine/threonine-protein kinase RIO1 (2.7.11.1)
chr5	15060440	15077439	17000	0.7151	Spo05673	15059497	15061023	+	IPR023395 Mitochondrial carrier domain;IPR018108 Mitochondrial substrate/solute carrier	GO:0006007|GO:0006810|GO:0005618|GO:0016021|GO:0009651|GO:0006098|GO:0005743|GO:0005774|GO:0005515|GO:0009507	NA	Mitochondrial phosphate carrier protein, putative
chr5	15060440	15077439	17000	0.7151	Spo05674	15064707	15068861	+	IPR013283 ABC transporter ABCE;IPR017900 4Fe-4S ferredoxin, iron-sulphur binding, conserved site;IPR017871 ABC transporter, conserved site;IPR007209 RNase L inhibitor RLI, possible metal-binding domain;IPR003593 AAA+ ATPase domain;IPR003439 ABC transporter-like;IPR027417 P-loop containing nucleoside triphosphate hydrolase;IPR017896 4Fe-4S ferredoxin-type, iron-sulphur binding domain;IPR001450 4Fe…	GO:0046872|GO:0006200|GO:0016887|GO:0009055|GO:0006810|GO:0005524|GO:0051604|GO:0051539|GO:0016020|GO:0005215|GO:0006118	EC:3.6.1.3	ABC transporter family protein
chr5	15060440	15077439	17000	0.7151	Spo05709	15071049	15082806	-	IPR003388 Reticulon;IPR002646 Poly A polymerase, head domain	GO:0016779|GO:0003723|GO:0006396	EC:2.7.7.0	Polynucleotide adenylyltransferase family protein
chr5	15088440	15107439	19000	0.4253	Spo05710	15097820	15098389	-	IPR016686 Ribosome biogenesis factor, NIP7;IPR015947 PUA-like domain;IPR002478 PUA domain;IPR005155 Ribosome biogenesis factor NIP7-like	GO:0003723|GO:0042255|GO:0005634	NA	60S ribosome subunit biogenesis protein NIP7 homolog
chr5	15088440	15107439	19000	0.4253	Spo05675	15086884	15094755	+	IPR000781 Enhancer of rudimentary	GO:0007049|GO:0045747|GO:0006221	NA	Enhancer of rudimentary homolog
chr5	15262440	15272439	10000	0.4057	Spo05712	15261986	15262738	-	IPR000426 Proteasome alpha-subunit, N-terminal domain;IPR001353 Proteasome, subunit alpha/beta;IPR029055 Nucleophile aminohydrolases, N-terminal;IPR016050 Proteasome beta-type subunit, conserved site;IPR023332 Proteasome A-type subunit	GO:0005737|GO:0019773|GO:0006511|GO:0005634|GO:0004298	EC:3.4.25.0	Proteasome subunit alpha type (3.4.25.1)
chr5	15262440	15272439	10000	0.4057	Spo05713	15267546	15276591	-	IPR001128 Cytochrome P450	GO:0016491|GO:0005506|GO:0055114|GO:0020037	NA	Cytochrome P450, family 96, subfamily A, polypeptide 10
chr5	15666528	15679527	13000	0.4175	Spo08949	15665670	15666530	-	IPR003653 Peptidase C48, SUMO/Sentrin/Ubl1	GO:0006508|GO:0008234	NA	Unknown protein
chr5	15666528	15679527	13000	0.4175	Spo08921	15675840	15682188	+	IPR011009 Protein kinase-like domain;IPR008271 Serine/threonine-protein kinase, active site;IPR017441 Protein kinase, ATP binding site;IPR002290 Serine/threonine/dual specificity protein kinase, catalytic domain;IPR000719 Protein kinase domain	GO:0005886|GO:0046777|GO:0005524|GO:0004674|GO:0009069	EC:2.7.11.0	Kinase superfamily protein
chr5	16044528	16063527	19000	0.489	Spo08935	16054423	16058264	+	IPR017000 Membrane-anchored ubiquitin-fold protein, HCG-1;IPR000626 Ubiquitin-like;IPR029071 Ubiquitin-related domain	GO:0005886|GO:0010286|GO:0005515	NA	membrane-anchored ubiquitin-fold protein 4 precursor
chr5	16044528	16063527	19000	0.489	Spo08957	16030517	16050743	-	IPR006225 Pseudouridine synthase, RluC/RluD;IPR020103 Pseudouridine synthase, catalytic domain;IPR006224 Pseudouridine synthase, RluC/RluD, conserved site;IPR006145 Pseudouridine synthase, RsuA/RluB/C/D/E/F	GO:0003723|GO:0001522|GO:0009982	EC:5.4.99.12	Pseudouridine synthase family protein
chr5	16636637	16652636	16000	0.4941	Spo02693	16640129	16645132	-	IPR007526 SWIRM domain;IPR017884 SANT domain;IPR009057 Homeodomain-like;IPR001005 SANT/Myb domain;IPR011991 Winged helix-turn-helix DNA-binding domain	GO:0009987|GO:0010467|GO:0003682|GO:0005515|GO:0003677|GO:0000785	NA	SWI/SNF complex subunit SWI3A
chr5	16636637	16652636	16000	0.4941	Spo02701	16636656	16639666	+	IPR002912 ACT domain	GO:0016597|GO:0008152	NA	ACT domain-containing protein
chr5	16636637	16652636	16000	0.4941	Spo02700	16652045	16656017	+	IPR003657 DNA-binding WRKY	GO:0009723|GO:0032107|GO:0019375|GO:0043565|GO:0042631|GO:0003700|GO:0048527|GO:0016036|GO:0005634|GO:0043620|GO:0005667|GO:0045449	NA	Probable WRKY transcription factor 75 (WRKY DNA-binding protein 75)
chr5	16663637	16676636	13000	0.4307	Spo02699	16672936	16679627	+	IPR000555 JAB1/MPN/MOV34 metalloenzyme domain;IPR024969 Rpn11/EIF3F C-terminal domain	GO:0006499|GO:0051788|GO:0009853|GO:0006635|GO:0006833|GO:0006623|GO:0009407|GO:0080129|GO:0010388|GO:0009640|GO:0006972|GO:0005829|GO:0007030|GO:0043161|GO:0046872|GO:0006096|GO:0000502|GO:0046686|GO:0008237|GO:0009266|GO:0005634|GO:0005515	NA	26S proteasome non-ATPase regulatory subunit, putative
chr5	17726528	17745527	19000	0.4963	Spo19762	17718321	17726650	+	IPR027417 P-loop containing nucleoside triphosphate hydrolase;IPR000850 Adenylate kinase/UMP-CMP kinase;IPR007862 Adenylate kinase, active site lid domain;IPR006259 Adenylate kinase subfamily	GO:0005737|GO:0004017|GO:0005524|GO:0046939|GO:0006144|GO:0046034	EC:2.7.4.3	Adenylate kinase B
chr5	17726528	17745527	19000	0.4963	Spo19763	17728994	17737299	+	IPR023358 Peptidase M18, domain 2;IPR001948 Peptidase M18	GO:0010413|GO:0005829|GO:0008270|GO:0016558|GO:0004177|GO:0006508|GO:0005774|GO:0008237|GO:0006635|GO:0045492|GO:0009507|GO:0046686	EC:3.4.11.0	Aspartyl aminopeptidase family protein
chr5	17726528	17745527	19000	0.4963	Spo19779	17742752	17743104	-	NA	NA	NA	Unknown protein
chr5	18097810	18107809	10000	0.4011	Spo16694	18102837	18103040	+	NA	NA	NA	Unknown protein
chr5	18097810	18107809	10000	0.4011	Spo16686	18097237	18120103	-	IPR003029 Ribosomal protein S1, RNA-binding domain;IPR012340 Nucleic acid-binding, OB-fold	GO:0045893|GO:0005829|GO:0009508|GO:0003676|GO:0009570|GO:0042793	NA	Nucleic acid-binding, OB-fold-like protein
chr5	22055898	22066897	11000	0.4532	Spo13850	22064613	22064849	+	NA	NA	NA	Unknown protein
chr5	22055898	22066897	11000	0.4532	Spo13838	22051204	22062143	-	IPR001087 GDSL lipase/esterase;IPR013830 SGNH hydrolase-type esterase domain	GO:0016788|GO:0005576|GO:0016042	NA	GDSL esterase/lipase
chr5	22055898	22066897	11000	0.4532	Spo13851	22047719	22064545	+	IPR007235 Glycosyl transferase, family 28, C-terminal;IPR029472 Gag-polypeptide of LTR copia-type	GO:0050511|GO:0009693|GO:0051991|GO:0030246|GO:0019277|GO:0030259|GO:0009252	EC:2.4.1.227	B9SFW3 (UDP-N-acetylglucosamine--N-acetylmuramyl-(Pentapeptide) pyrophosphoryl-undecaprenol N-acetylglucosamine transferase, putative) (2.4.1.227)
chr5	22583898	22598897	15000	0.4529	Spo19688	22582991	22587529	+	IPR001487 Bromodomain	GO:0005515	NA	Bromodomain
chr5	22583898	22598897	15000	0.4529	Spo19689	22589055	22591255	+	NA	NA	NA	(At2g30530/T6B20.12) (Expressed protein)
chr5	22583898	22598897	15000	0.4529	Spo19699	22592398	22600584	-	IPR013083 Zinc finger, RING/FYVE/PHD-type;IPR001841 Zinc finger, RING-type;IPR017907 Zinc finger, RING-type, conserved site	GO:0008270|GO:0005515	NA	RING zinc finger protein, putative
chr5	24091945	24102944	11000	0.4207	Spo06998	24098630	24098923	+	NA	GO:0016567|GO:0016874|GO:0004842	EC:6.3.2.19	Armadillo/beta-catenin repeat family protein
chr5	24091945	24102944	11000	0.4207	Spo06999	24101611	24103638	+	IPR000225 Armadillo;IPR013083 Zinc finger, RING/FYVE/PHD-type;IPR003613 U box domain;IPR011989 Armadillo-like helical;IPR016024 Armadillo-type fold	GO:0016567|GO:0016874|GO:0004842|GO:0005515	EC:6.3.2.19	U-box domain-containing protein 16 (6.3.2.-) (Plant U-box protein 16)
chr5	29415750	29434749	19000	0.6429	Spo01027	29417621	29419760	-	IPR001810 F-box domain;IPR001680 WD40 repeat;IPR015943 WD40/YVTN repeat-like-containing domain;IPR020472 G-protein beta WD-40 repeat;IPR017986 WD40-repeat-containing domain;IPR019775 WD40 repeat, conserved site	GO:0005515	NA	F-box/WD-40 repeat-containing protein
chr5	29415750	29434749	19000	0.6429	Spo01018	29434137	29436661	+	IPR020904 Short-chain dehydrogenase/reductase, conserved site;IPR002347 Glucose/ribitol dehydrogenase;IPR016040 NAD(P)-binding domain	GO:0016491	NA	NAD(P)-binding Rossmann-fold superfamily protein
chr5	29415750	29434749	19000	0.6429	Spo01028	29424306	29426471	-	IPR016140 Bifunctional inhibitor/plant lipid transfer protein/seed storage helical domain	NA	NA	Protease inhibitor/seed storage/lipid transfer protein family protein
chr5	30507680	30523679	16000	0.4013	Spo10473	30496468	30517185	+	IPR004516 Histidine-tRNA ligase/ATP phosphoribosyltransferase regulatory subunit;IPR015807 Histidine-tRNA ligase;IPR004154 Anticodon-binding;IPR006195 Aminoacyl-tRNA synthetase, class II	GO:0005739|GO:0006427|GO:0005524|GO:0004821|GO:0009507|GO:0006547	EC:6.1.1.21	(Histidyl-tRNA synthetase, putative) (6.1.1.21)
chr5	30696680	30715679	19000	0.5723	Spo10469	30714243	30715469	+	IPR025067 Protein of unknown function DUF4079;IPR016174 Di-haem cytochrome, transmembrane	GO:0022904|GO:0005886	NA	GATA zinc finger domain-containing protein 10
chr5	30696680	30715679	19000	0.5723	Spo10470	30701097	30713316	+	IPR014756 Immunoglobulin E-set	NA	NA	5'-AMP-activated kinase-like protein, putative
chr5	41313095	41332094	19000	0.4322	Spo14570	41308204	41318568	-	IPR001926 Tryptophan synthase beta subunit-like PLP-dependent enzyme;IPR001721 ACT-like domain;IPR000634 Serine/threonine dehydratase, pyridoxal-phosphate-binding site;IPR005787 Threonine dehydratase, biosynthetic	GO:0010498|GO:0007010|GO:0004794|GO:0009097|GO:0006094|GO:0009507|GO:0030170|GO:0006544|GO:0006563|GO:0006566	EC:4.3.1.19	Threonine dehydratase biosynthetic
chr5	41313095	41332094	19000	0.4322	Spo14571	41321459	41322311	-	IPR001926 Tryptophan synthase beta subunit-like PLP-dependent enzyme	GO:0016829|GO:0009536|GO:0009082	NA	(Threonine dehydratase/deaminase, putative) (4.3.1.19)
chr5	43352039	43362038	10000	0.4975	Spo06028	43359610	43362141	-	IPR015927 Peptidase S24/S26A/S26B/S26C;IPR000223 Peptidase S26A, signal peptidase I;IPR019533 Peptidase S26;IPR019756 Peptidase S26A, signal peptidase I, serine active site;IPR019758 Peptidase S26A, signal peptidase I, conserved site;IPR028360 Peptidase S24/S26, beta-ribbon domain	GO:0006508|GO:0008236|GO:0016021	NA	(Signal peptidase I, putative) (3.4.21.89)
chr5	47475196	47485195	10000	0.4371	Spo12598	47474390	47476465	+	IPR005568 Ribosomal protein L6, N-terminal;IPR014722 Ribosomal protein L2 domain 2;IPR000915 60S ribosomal protein L6E;IPR008991 Translation protein SH3-like domain	GO:0005840|GO:0003735|GO:0006412|GO:0042254	NA	60S ribosomal protein L6
chr6	35235835	35254834	19000	0.5471	Spo18705	35245677	35257026	-	IPR011992 EF-hand domain pair;IPR013130 Ferric reductase transmembrane component-like domain;IPR013112 FAD-binding 8;IPR000778 Cytochrome b245, heavy chain;IPR017938 Riboflavin synthase-like beta-barrel;IPR013623 NADPH oxidase Respiratory burst;IPR002048 EF-hand domain;IPR017927 Ferredoxin reductase-type FAD-binding domain;IPR013121 Ferric reductase, NAD binding;IPR018247 EF-Hand 1, calcium-bindi…	GO:0016021|GO:0016174|GO:0004601|GO:0005509|GO:0055114|GO:0006804|GO:0006979	EC:1.6.3.1|EC:1.11.1.7	(Respiratory burst oxidase, putative) (1.6.3.1)
chr6	37291221	37310220	19000	0.5539	Spo12391	37296659	37301522	+	IPR000994 Peptidase M24, structural domain;IPR011991 Winged helix-turn-helix DNA-binding domain;IPR004545 Proliferation-associated protein 1;IPR001714 Peptidase M24, methionine aminopeptidase	GO:0009220|GO:0008235|GO:0001510|GO:0010388|GO:0009640|GO:0005730|GO:0006164|GO:0006508|GO:0005886|GO:0006606|GO:0004177	EC:3.4.11.0	Methionine aminopeptidase 2 (MAP 2) (MetAP 2) (3.4.11.18) (Peptidase M)
chr6	37291221	37310220	19000	0.5539	Spo12390	37288821	37294550	+	IPR018108 Mitochondrial substrate/solute carrier;IPR002067 Mitochondrial carrier protein;IPR023395 Mitochondrial carrier domain	GO:0071422|GO:0005743|GO:0016021|GO:0015141	NA	Mitochondrial carrier protein, expressed
chr6	42266119	42285118	19000	0.4741	Spo09775	42276097	42283609	+	IPR013096 Cupin 2, conserved barrel;IPR014710 RmlC-like jelly roll fold;IPR011051 RmlC-like cupin domain	GO:0000256|GO:0046872|GO:0071522|GO:0006145|GO:0006355|GO:0000023|GO:0019252|GO:0003700|GO:0010136|GO:0043085|GO:0005783|GO:0005667|GO:0045449	NA	ureidoglycine aminohydrolase
chr6	42266119	42285118	19000	0.4741	Spo09731	42269708	42272634	-	IPR002376 Formyl transferase, N-terminal;IPR004607 Phosphoribosylglycinamide formyltransferase	GO:0008864|GO:0032259|GO:0009507|GO:0008168|GO:0004644|GO:0006189|GO:0046487|GO:0006144|GO:0009256	EC:3.5.1.10|EC:2.1.1.0|EC:2.1.2.2	Phosphoribosylglycinamide formyltransferase
chr6	42266119	42285118	19000	0.4741	Spo09732	42235860	42267428	-	IPR029028 Alpha/beta knot methyltransferases;IPR029026 tRNA (guanine-N1-)-methyltransferase, N-terminal;IPR001537 tRNA/rRNA methyltransferase, SpoU type;IPR016024 Armadillo-type fold	GO:0008173|GO:0006396|GO:0003723|GO:0009451	NA	tRNA/rRNA methyltransferase SpoU family protein
SpoScf_00108	298001	314000	16000	0.4073	Spo20491	301331	302497	+	IPR008901 Ceramidase	GO:0016811|GO:0005794|GO:0016021|GO:0005783|GO:0006672	EC:3.5.1.0	Alkaline phytoceramidase, putative
SpoScf_00108	298001	314000	16000	0.4073	Spo20492	307890	309135	+	IPR003245 Plastocyanin-like;IPR008972 Cupredoxin	GO:0009055|GO:0006118	NA	Early nodulin-55-2 (N-55-2) (Nodulin-315) (Precursor)
SpoScf_00108	298001	314000	16000	0.4073	Spo20497	310604	317615	-	IPR001280 Photosystem I PsaA/PsaB;IPR011991 Winged helix-turn-helix DNA-binding domain;IPR011039 Transcription Factor IIF, Rap30/Rap74, interaction;IPR008851 Transcription initiation factor IIF, alpha subunit	GO:0015979|GO:0009522|GO:0016021|GO:0006367|GO:0005634|GO:0003677|GO:0032968|GO:0003824	NA	Transcription initiation factor IIF alpha subunit family protein
SpoScf_00277	347001	359000	12000	0.4949	Spo13702	345638	349928	+	IPR017946 PLC-like phosphodiesterase, TIM beta/alpha-barrel domain;IPR030395 Glycerophosphodiester phosphodiesterase domain;IPR004129 Glycerophosphoryl diester phosphodiesterase	GO:0006071|GO:0008889|GO:0009395|GO:0046486	EC:3.1.4.46	Glycerophosphoryl diester phosphodiesterase family protein
SpoScf_00277	347001	359000	12000	0.4949	Spo13721	350376	352639	-	NA	GO:0009853	NA	(BnaA10g03240D protein) (BnaC05g03250D protein)
SpoScf_00277	413001	424000	11000	0.4864	Spo13704	417497	418293	+	NA	NA	NA	Unknown protein
SpoScf_00277	413001	424000	11000	0.4864	Spo13705	418405	421629	+	NA	NA	NA	Unknown protein
SpoScf_00277	413001	424000	11000	0.4864	Spo13724	421685	422832	-	NA	NA	NA	Genomic DNA, chrom
SpoScf_00277	522001	541000	19000	0.6423	Spo13711	531671	535771	+	IPR015880 Zinc finger, C2H2-like;IPR007087 Zinc finger, C2H2;IPR001623 DnaJ domain;IPR022755 Zinc finger, double-stranded RNA binding;IPR018253 DnaJ domain, conserved site	GO:0008270|GO:0003676	NA	DNAJ heat shock N-terminal domain-containing protein, putative
SpoScf_00277	522001	541000	19000	0.6423	Spo13730	536948	546562	-	IPR000286 Histone deacetylase superfamily;IPR023801 Histone deacetylase domain	GO:0008152|GO:0016787	NA	Histone deacetylase 5
SpoScf_00277	522001	541000	19000	0.6423	Spo13710	523953	528750	+	IPR018108 Mitochondrial substrate/solute carrier;IPR023395 Mitochondrial carrier domain	GO:0055085|GO:0016021	NA	Mitochondrial carrier protein, expressed
SpoScf_00523	125001	140000	15000	0.418	Spo04136	122198	125862	-	IPR016160 Aldehyde dehydrogenase, cysteine active site;IPR016161 Aldehyde/histidinol dehydrogenase;IPR016162 Aldehyde dehydrogenase N-terminal domain;IPR016163 Aldehyde dehydrogenase, C-terminal;IPR015657 Aminobutyraldehyde dehydrogenase;IPR029510 Aldehyde dehydrogenase, glutamic acid active site;IPR015590 Aldehyde dehydrogenase domain	GO:0004029|GO:0005759|GO:0005524|GO:0009507|GO:0055114|GO:0001758|GO:0006094|GO:0006096|GO:0006525|GO:0006547|GO:0006550|GO:0006552|GO:0006554|GO:0006560|GO:0006568|GO:0006574|GO:0006631|GO:0006699|GO:0019260|GO:0019482|GO:0019852|GO:0046251|GO:0046486|GO:0042572	EC:1.2.1.3|EC:1.2.1.36	(Aldehyde dehydrogenase, putative) (1.2.1.36)
SpoScf_00523	125001	140000	15000	0.418	Spo04137	129956	132256	-	NA	NA	NA	Transmembrane protein, putative
SpoScf_00872	163001	174000	11000	0.4303	Spo04200	165635	168795	+	NA	GO:0006098|GO:0019760|GO:0019288|GO:0000023|GO:0019252|GO:0009535|GO:0043085	NA	Differentiation-associated protein 1, putative isoform 1
SpoScf_00872	163001	174000	11000	0.4303	Spo04201	172670	175380	+	IPR011598 Myc-type, basic helix-loop-helix (bHLH) domain	GO:0046983	NA	Basic helix-loop-helix family protein
SpoScf_00872	163001	174000	11000	0.4303	Spo04199	159707	164232	+	IPR001296 Glycosyl transferase, family 1	GO:0003676|GO:0006490|GO:0006970|GO:0097502|GO:0046983|GO:0009832|GO:0005789|GO:0009737|GO:0004377|GO:0006487|GO:0000136	EC:2.4.1.131	Gdp-man:man c-pp-dol alpha--mannosyltransferase
SpoScf_00876	23001	33000	10000	0.4788	Spo15518	22821	24822	+	IPR012337 Ribonuclease H-like domain	GO:0003676	NA	Unknown protein
SpoScf_00876	23001	33000	10000	0.4788	Spo15523	28935	30487	-	IPR019557 Aminotransferase-like, plant mobile domain	NA	NA	Aminotransferase-like, plant mobile domain family protein
SpoScf_00876	23001	33000	10000	0.4788	Spo15519	32814	34136	+	IPR002815 Spo11/DNA topoisomerase VI subunit A;IPR004085 DNA topoisomerase VI, subunit A;IPR013049 Spo11/DNA topoisomerase VI, subunit A, N-terminal;IPR011991 Winged helix-turn-helix DNA-binding domain	GO:0009957|GO:0009330|GO:0000737|GO:0042802|GO:0003677|GO:0005524|GO:0003918|GO:0000287|GO:0005694|GO:0006265|GO:0005634	EC:5.99.1.3	DNA topoisomerase 6 subunit A (5.99.1.3)
SpoScf_00953	181001	200000	19000	0.5555	Spo06391	190642	191617	-	IPR023271 Aquaporin-like;IPR000425 Major intrinsic protein	GO:0016021|GO:0006810|GO:0005215	NA	Tonoplast intrinsic protein
SpoScf_00953	181001	200000	19000	0.5555	Spo06392	199263	202327	-	IPR000425 Major intrinsic protein;IPR022357 Major intrinsic protein, conserved site;IPR023271 Aquaporin-like	GO:0006833|GO:0071918|GO:0006950|GO:0005774|GO:0015204|GO:0016021|GO:0015250	NA	Tonoplast intrinsic protein
SpoScf_00961	120001	130000	10000	0.4575	.	.	.	.	.	.	.	.
SpoScf_01132	70001	82000	12000	0.4269	Spo07387	71519	75454	-	IPR020846 Major facilitator superfamily domain;IPR004240 Nonaspanin (TM9SF)	GO:0016021	NA	Endomembrane protein 70 protein family
SpoScf_01132	70001	82000	12000	0.4269	Spo07388	79392	84864	-	IPR004240 Nonaspanin (TM9SF);IPR020846 Major facilitator superfamily domain	GO:0016021	NA	Endomembrane protein 70 protein family
SpoScf_01145	65001	84000	19000	0.7445	Spo07098	74050	77616	+	IPR011692 Stress up-regulated Nod 19	NA	NA	Stress up-regulated Nod 19 protein
SpoScf_01145	65001	84000	19000	0.7445	Spo07106	67431	68844	-	IPR012337 Ribonuclease H-like domain	GO:0003676	NA	Polynucleotidyl transferase, ribonuclease H-like superfamily protein
SpoScf_01145	65001	84000	19000	0.7445	Spo07099	80167	85389	+	NA	GO:0050896	NA	NADH-ubiquinone reductase complex 1 MLRQ subunit
SpoScf_01145	65001	84000	19000	0.7445	Spo07105	61969	67240	-	IPR002198 Short-chain dehydrogenase/reductase SDR;IPR002347 Glucose/ribitol dehydrogenase;IPR016040 NAD(P)-binding domain	GO:0050221|GO:0055114|GO:0006691|GO:0006693	EC:1.1.1.189	NAD(P)-binding Rossmann-fold superfamily protein
SpoScf_01319	93001	114000	21000	0.5698	Spo09629	92661	93593	+	NA	NA	NA	Unknown protein
SpoScf_01319	93001	114000	21000	0.5698	Spo09634	94348	95994	-	IPR015655 Protein phosphatase 2C;IPR001932 Protein phosphatase 2C (PP2C)-like domain	GO:0008152|GO:0003824	NA	(Protein phosphatase-2c, putative) (3.1.3.16)
SpoScf_01319	93001	114000	21000	0.5698	Spo09635	102814	104325	-	IPR029063 S-adenosyl-L-methionine-dependent methyltransferase;IPR006342 Methyltransferase FkbM	GO:0008152|GO:0016740	NA	Methyltransferase
SpoScf_01319	93001	114000	21000	0.5698	Spo09636	104706	104948	-	NA	NA	NA	Unknown protein
SpoScf_01404	32001	51000	19000	0.4447	Spo19600	40119	41801	-	IPR011989 Armadillo-like helical;IPR016024 Armadillo-type fold;IPR000225 Armadillo	GO:0005515	NA	Armadillo/beta-catenin repeat family protein
SpoScf_01404	92001	103000	11000	0.3987	Spo19595	91387	93188	+	IPR029063 S-adenosyl-L-methionine-dependent methyltransferase;IPR002935 O-methyltransferase, family 3	GO:0005737|GO:0046872|GO:0033486|GO:0009718|GO:0043473|GO:0008171|GO:0032259|GO:0033485	NA	Caffeoyl-CoA O-methyltransferase
SpoScf_01433	141001	156000	15000	0.4629	Spo24471	151732	160273	-	IPR019315 Kinase phosphorylation domain	NA	NA	Multiple myeloma tumor-associated protein, putative
SpoScf_01433	141001	156000	15000	0.4629	Spo24470	141363	150760	-	IPR002733 AMMECR1 domain;IPR023473 AMMECR1;IPR027485 AMMECR1, N-terminal	GO:0005829	NA	AMMECR1 family
SpoScf_01433	141001	156000	15000	0.4629	Spo24469	112469	141182	-	NA	GO:0005730|GO:0010369|GO:0010286	NA	ATP/GTP binding protein
SpoScf_01500	44001	63000	19000	0.466	Spo00579	57107	60116	-	IPR001163 Ribonucleoprotein LSM domain;IPR010920 Like-Sm (LSM) domain;IPR006649 Ribonucleoprotein LSM domain, eukaryotic/archaea-type;IPR027078 Small nuclear ribonucleoprotein E	GO:0005681|GO:0000398|GO:0019013	NA	Small nuclear ribonucleoprotein E
SpoScf_01500	44001	63000	19000	0.466	Spo00578	45306	52555	-	IPR013809 ENTH domain;IPR008942 ENTH/VHS	GO:0005794|GO:0005543|GO:0005886|GO:0030276|GO:0005774	NA	Clathrin interactor EPSIN 2 (EPSIN-related 2)
SpoScf_01545	58001	77000	19000	0.4152	Spo17983	70358	77279	-	IPR001715 Calponin homology domain;IPR001589 Actinin-type actin-binding domain, conserved site	GO:0005829|GO:0005856|GO:0060151|GO:0051015|GO:0030036|GO:0009860|GO:0051646|GO:0051645|GO:0009846|GO:0030048|GO:0090406	NA	Fimbrin-like protein 2
SpoScf_01545	58001	77000	19000	0.4152	Spo17980	62455	69261	+	IPR000210 BTB/POZ-like;IPR020683 Ankyrin repeat-containing domain;IPR011333 BTB/POZ fold;IPR013069 BTB/POZ	GO:0016567|GO:0009954|GO:0048439|GO:0010227|GO:0005515	NA	Ankyrin repeat and BTB/POZ domain protein
SpoScf_01545	58001	77000	19000	0.4152	Spo17982	37848	58716	-	IPR013083 Zinc finger, RING/FYVE/PHD-type;IPR001965 Zinc finger, PHD-type;IPR022702 DNA (cytosine-5)-methyltransferase 1, replication foci domain	GO:0005515|GO:0008270	NA	Enhanced downy mildew 2, putative
SpoScf_01849	33001	43000	10000	0.5907	Spo22783	42792	44600	-	IPR011051 RmlC-like cupin domain;IPR014710 RmlC-like jelly roll fold;IPR012093 Pirin;IPR008778 Pirin, C-terminal domain;IPR003829 Pirin, N-terminal domain	GO:0005634|GO:0005739|GO:0009536	NA	Pirin, putative, expressed
SpoScf_01849	33001	43000	10000	0.5907	Spo22781	29928	40911	+	IPR006620 Prolyl 4-hydroxylase, alpha subunit;IPR005123 Oxoglutarate/iron-dependent dioxygenase	GO:0055114|GO:0004656|GO:0031418|GO:0018401|GO:0005506|GO:0005794|GO:0006487|GO:0006525|GO:0006560	EC:1.14.11.2	Probable prolyl 4-hydroxylase 3 (1.14.11.2) (Precursor)
SpoScf_02647	17001	27000	10000	0.7138	Spo26624	26549	28826	+	IPR013088 Zinc finger, NHR/GATA-type;IPR000679 Zinc finger, GATA-type	GO:0003700|GO:0043565|GO:0008270|GO:0005667|GO:0045449	NA	GATA transcription factor 20
SpoScf_03377	4001	22000	18000	0.3939	Spo14967	11782	20884	-	IPR000467 G-patch domain;IPR001876 Zinc finger, RanBP2-type;IPR000504 RNA recognition motif domain;IPR012677 Nucleotide-binding alpha-beta plait domain	GO:0008270|GO:0003676|GO:0000166	NA	RNA-binding protein, putative
Super_scaffold_65	1192653	1211652	19000	0.5942	Spo14856	1201792	1213613	-	IPR001680 WD40 repeat;IPR015943 WD40/YVTN repeat-like-containing domain;IPR019775 WD40 repeat, conserved site;IPR003613 U box domain;IPR017986 WD40-repeat-containing domain;IPR013915 Pre-mRNA-splicing factor 19;IPR013083 Zinc finger, RING/FYVE/PHD-type	GO:0016567|GO:0016874|GO:0004842|GO:0005515	EC:6.3.2.19	Transducin/WD40 repeat-like superfamily protein
Super_scaffold_70	620365	630364	10000	0.5105	Spo00078	629858	631456	-	IPR004263 Exostosin-like	NA	NA	Xyloglucan galactosyltransferase
Super_scaffold_70	620365	630364	10000	0.5105	Spo00079	620043	626037	-	IPR012336 Thioredoxin-like fold;IPR024253 Phosducin, thioredoxin-like domain	GO:0005737	NA	Phosducin-like protein
Super_scaffold_96	172001	191000	19000	0.4641	Spo23916	171252	172465	+	IPR004100 ATPase, F1 complex alpha/beta subunit, N-terminal domain;IPR023366 ATP synthase subunit alpha-like domain;IPR027417 P-loop containing nucleoside triphosphate hydrolase;IPR000194 ATPase, F1/V1/A1 complex, alpha/beta subunit, nucleotide-binding domain	GO:0046961|GO:0046933|GO:0015991|GO:0005743|GO:0045261|GO:0015986|GO:0009535|GO:0005886|GO:0005524|GO:0006119	NA	ATP synthase subunit alpha, chloroplastic (3.6.3.14) (ATP synthase F1 sector subunit alpha) (F-ATPase subunit alpha)
Super_scaffold_96	172001	191000	19000	0.4641	Spo23926	181567	187911	-	IPR003953 FAD binding domain;IPR015939 Fumarate reductase/succinate dehydrogenase flavoprotein-like, C-terminal;IPR027477 Succinate dehydrogenase/fumarate reductase flavoprotein, catalytic domain;IPR013027 FAD-dependent pyridine nucleotide-disulphide oxidoreductase;IPR005288 L-aspartate oxidase	GO:0055114|GO:0044318|GO:0009435|GO:0008734|GO:0009507|GO:0006522|GO:0006531|GO:0006769|GO:0046497	EC:1.4.3.16	(L-aspartate oxidase, putative) (1.4.3.16)
Super_scaffold_96	172001	191000	19000	0.4641	Spo23917	178947	180810	+	IPR001305 Heat shock protein DnaJ, cysteine-rich domain	GO:0016021|GO:0003756|GO:0031072|GO:0006457|GO:0006098|GO:0046872|GO:0006364|GO:0009657|GO:0009535|GO:0009570|GO:0010207|GO:0010206|GO:0051082|GO:0035304	EC:5.3.4.1	DnaJ/Hsp40 cysteine-rich domain superfamily protein
Super_scaffold_96	337001	354000	17000	0.4188	Spo23932	349378	354397	-	IPR003698 Lipoyl synthase;IPR006638 Elongator protein 3/MiaB/NifB;IPR013785 Aldolase-type TIM barrel;IPR007197 Radical SAM;IPR027526 Lipoyl synthase, chloroplastic	GO:0046872|GO:0009107|GO:0051539|GO:0009249|GO:0009507|GO:0016992	EC:2.8.1.8	Lipoyl synthase, mitochondrial (2.8.1.8) (Lipoate synthase) (Lipoic acid synthase)
Super_scaffold_96	337001	354000	17000	0.4188	Spo23931	333801	346395	-	IPR001494 Importin-beta, N-terminal domain;IPR016024 Armadillo-type fold;IPR013713 Exportin/Importin, Cse1-like;IPR011989 Armadillo-like helical	GO:0008536|GO:0006886	NA	Importin-7, putative
Super_scaffold_96	494001	505000	11000	0.5133	Spo23936	501415	507929	-	IPR001878 Zinc finger, CCHC-type;IPR000504 RNA recognition motif domain;IPR012677 Nucleotide-binding alpha-beta plait domain	GO:0003676|GO:0008270|GO:0000166	NA	Splicing factor, arginine/serine-rich, putative
Super_scaffold_96	707425	726424	19000	0.7944	Spo13150	716207	716806	-	IPR006458 Ovate protein family, C-terminal	NA	NA	Ovate family protein, putative
Super_scaffold_96	707425	726424	19000	0.7944	Spo13151	720900	730065	-	IPR029058 Alpha/Beta hydrolase fold;IPR019363 Protein of unknown function DUF2305	GO:0009086|GO:0005739|GO:0019915|GO:0030003|GO:0000394|GO:0005811	NA	alpha/beta-Hydrolases superfamily protein
